# Supplementary material for: The Government Finance Database: A Common Resource for Quantitative Research in Public Financial Analysis
Source: PLoS One. 2015 Jun 24;10(6):e0130119. doi: 10.1371/journal.pone.0130119 (PMC4479543; doi:10.1371/journal.pone.0130119)
Supplement: S2 File — This file includes the state data from the Government Finance Database at the time of publication, the appendix for the Government Finance Database, and the U.S. Census 2006 Classification manual. For more up to date versions of the data please visit http://www.willamette.edu/mba/research_impact/public_datasets/. (ZIP) [file pone.0130119.s002.zip › StateData.csv]

SurveyYr	Year4	YearofData	ID	IDChanged	State_Code	Type_Code	County	Name	FIPS_Code_State	FYEndDate	YearPop	SchLevCode	Population	FunctionCode	Enrollment	Total_Revenue	Total_Rev_Own_Sources	General_Revenue	Gen_Rev_Own_Sources	Total_Taxes	Property_Tax	Tot_Sales___Gr_Rec_Tax	Total_Gen_Sales_Tax	Total_Select_Sales_Tax	Alcoholic_Beverage_Tax	Amusement_Tax	Insurance_Premium_Tax	Motor_Fuels_Tax	Pari_mutuels_Tax	Public_Utility_Tax	Tobacco_Tax	Other_Select_Sales_Tax	Total_License_Taxes	Alcoholic_Beverage_Lic	Amusement_License	Corporation_License	Hunting___Fishing_License	Motor_Vehicle_License	Motor_Veh_Oper_License	Motor_Vehicle_License_Total	Public_Utility_License	Occup_and_Bus_Lic_NEC	Other_License_Taxes	Total_Income_Taxes	Individual_Income_Tax	Corp_Net_Income_Tax	Death_and_Gift_Tax	Docum_and_Stock_Tr_Tax	Severance_Tax
12	2012		10000000		1	0	0	ALABAMA		0930	10		4779736			28970138	20742508	22226197	13998567	9049294	321530	4626357	2274658	2351699	173251	53	278242	541499	1841	736533	126151	494129	517676	4229		130843	20688	201875	21679	223554	14367	123994	1	3583731	3017437	413253	303	36271	116467
12	2012		20000000		2	0	0	ALASKA		0630	10		710231			15050413	12183986	14324470	11458043	7049398	215407	248432		248432	40230	7712	61684	40980		4114	67382	26330	135055	1864	1		27316	58196		58196	604	38936	8138	6450504		663144			5787360
12	2012		30000000		3	0	0	ARIZONA		0630	10		6392017			32134279	21381321	28510923	17757965	12996421	754428	8066124	6210756	1855368	68379	521	426497	896983	254	21339	319467	121928	393378	4918		10518	29258	169370	29898	199268	16299	128759	4358	3782491	3093904	647809	200		40578
12	2012		40000000		4	0	0	ARKANSAS		0630	10		2915918			18434343	12524650	17124473	11214780	8287744	1008707	3982832	2809416	1173416	48803	27640	156828	467055	3526		246976	222588	359012	4170	450	24690	21696	154095	17604	171699	10015	125492	800	2937193	2401902	404083		25750	82770
12	2012		50000000		5	0	0	CALIFORNIA		0630	10		37253956			250971433	193545424	199358854	141932845	115178568	2079878	41341188	31253629	10087559	346000		2416073	5544530	15838	766361	895677	103080	8658041	53169	15850	53003	98840	3529137	306882	3836019	289461	4293352	18347	63099461	55024435	7949000			37112
12	2012		60000000		6	0	0	COLORADO		0630	10		5029196			25687893	19291833	21883601	15487541	10262977		4090645	2302333	1788312	38817	93223	197914	630573	595	11974	203399	611817	629101	6221	837	15690	67629	455744	30986	486730	12349	38705	940	5543231	4875627	492224	290		175090
12	2012		70000000		7	0	0	CONNECTICUT		0630	10		3574097			27327938	21529358	24508075	18709495	15421035		6694572	3783635	2910937	60595	380376	224407	476998	6876	331015	418231	1012439	416396	8378	212	27947	4714	209109	43522	252631	676	118782	3056	8310067	7371189	628882	174554	130014	64
12	2012		80000000		8	0	0	DELAWARE		0630	10		897934			8015377	6133953	7417356	5535932	3346952		491044		491044	17654		91763	112908	96	59694	120850	88079	1230384	1465	402	625414	2736	49601	5470	55071		374732	170564	1625524	1192781	262378	12017	157025
12	2012		100000000		10	0	0	FLORIDA		0630	10		18801310			82386120	59129866	71230368	47974114	32997012	140	27267196	19403788	7863408	527016	157108	704760	2273685	9360	3162560	381485	647434	2205376	8268	12000	275849	15379	1305028	350141	1655169	27321	203720	7670	3524300		2003490	360	1470590	49860
12	2012		110000000		11	0	0	GEORGIA		0630	10		9687653			40644118	26561275	36379240	22296397	16715216	68951	7391867	5303524	2088343	175051		309193	1019300			227146	357653	505618	2357	785	44089	23840	308342	46986	355328		73556	5663	8748780	8142371	590676	28	15705
12	2012		120000000		12	0	0	HAWAII		0630	10		1360301			10600634	8242910	9988555	7630831	5516146		3581652	2697951	883701	48854		122401	93349		150528	121971	346598	258795			1539	465	206164	487	206651	17810	31168	1162	1675699	1540746	80256	14125	40572
12	2012		130000000		13	0	0	IDAHO		0630	10		1567582			8308086	5810544	7104084	4606542	3374304		1664615	1224656	439959	8099		69722	236769	1269	2983	48461	72656	299443	1399	321	1963	33590	127813	11463	139276	49085	69894	3915	1410246	1213335	188589	13		8309
12	2012		140000000		14	0	0	ILLINOIS		0630	10		12830632			68901523	52902163	60986400	44987040	36257762	65106	14295688	8034466	6261222	279270	546819	369117	1290266	7212	1750459	606422	1411657	2602296	11845	74255	321319	41177	1620595	104581	1725176	17936	390975	19613	19294672	15512310	3494539	234864	52959
12	2012		150000000		15	0	0	INDIANA		0630	10		6483802			35909735	25394647	32300827	21785739	16329595	6336	9880839	6621954	3258885	44155	822881	203123	814818	3075	216458	465200	689175	704180	9628	8198	7113	17875	324447	221323	545770		43865	71731	5738240	4765566	794508	175954		2212
12	2012		160000000		16	0	0	IOWA		0630	10		3046355			21079797	14717640	18357465	11995308	7932494		3632917	2523266	1109651	14727	294886	101406	440161	4054		225499	28918	751627	14210	19239	34710	29286	520946	8062	529008	11711	111672	1791	3547950	3029709	425776	79670	12795
12	2012		170000000		17	0	0	KANSAS		0630	10		2853118			16144318	12044767	15068811	10969260	7418341	74413	3685595	2825880	859715	118202	389	166405	435049		317	103639	35714	315411	4530	16	21180	24258	184515	21500	206015	4581	52267	2564	3342922	2891743	317578	694		132907
12	2012		180000000		18	0	0	KENTUCKY		0630	10		4339367			25683865	17594912	22574396	14485443	10505794	529567	5034577	3052236	1982341	118253	164	133070	790229	3601	64919	276544	595561	463793	5917	272	99585	26595	188714	15738	204452		122373	4599	4477857	3512075	575164	41313	3255	346050
12	2012		190000000		19	0	0	LOUISIANA		0630	10		4533372			26931263	15717836	25336717	14123290	8994053	50937	4888854	2815919	2072935	56869	671080	357043	575063	5037	12796	133194	261853	402212			105495	28948	132032	12160	144192	8989	110325	4263	3652050	2474606	290389	1073		885982
12	2012		200000000		20	0	0	MAINE		0630	10		1328361			8418007	5524225	7975785	5082003	3777130	38360	1748815	1064342	684473	17352	28640	108605	242124	2379	28548	139729	117096	252404	4827	701	8541	15904	99135	10660	109795		104561	8075	1737551	1441926	232118	44865	18642
12	2012		210000000		21	0	0	MARYLAND		0630	10		5773552			36104189	25729692	33261558	22887061	17094560	755937	7173515	4076578	3096937	31010	27504	428024	733410	1267	127106	411427	1337189	730878	1201	26	96412	15858	443956	26244	470200		145252	1929	8434230	7116605	880356	196875	127575
12	2012		220000000		22	0	0	MASSACHUSETTS		0630	10		6547629			49001047	35746101	44857467	31602521	22820892	4441	7312892	5079105	2233787	77861	3082	342201	661974	1635	23925	573759	549350	899682	3003	436	25968	5921	376552	98899	475451		258897	130006	14603877	11954838	2001780	293269	186202
12	2012		230000000		23	0	0	MICHIGAN		0930	10		9883640			63986268	45931459	52875694	34820885	23919741	1911188	12654547	8933937	3720610	149629	115753	290385	951176	4985	27865	964748	1216069	1414986	16424		21662	48638	912032	55946	967978	23773	160872	175639	7939020	6921033	804037	241	150107	63602
12	2012		240000000		24	0	0	MINNESOTA		0630	10		5303925			38553800	28828581	34160246	24435027	20560540	807700	9139154	4942140	4197014	79389	42182	360794	849218	577	49	421545	2443260	1186734	2030	1130	7076	55638	631436	45095	676531	137	373790	70402	9426952	7988084	1066022	165983	160493	46370
12	2012		250000000		25	0	0	MISSISSIPPI		0630	10		2967297			18765201	10955734	17034874	9225407	6953362	23982	4396669	3072243	1324426	42183	152077	189373	417048		1894	157433	364418	517982	2918	11753	146254	15462	134477	40409	174886	8826	91660	66223	2014729	1501267	395678	12		116378
12	2012		260000000		26	0	0	MISSOURI		0630	10		5988927			31065599	20251000	26487433	15672834	10802052	29409	4764940	3103410	1661530	34341	390779	270169	708997			104918	152326	563570	4965	1803	63338	32489	267641	17686	285327	19495	134353	21800	5444133	5131686	301681	162	4611	2
12	2012		270000000		27	0	0	MONTANA		0630	10		989415			7653071	5446435	5651421	3444785	2459324	257189	544733		544733	34019	53596	70779	211992	15	49740	87148	37444	315571	2030	4409	3222	44661	142901	8950	151851	10	99751	9637	1341831	900180	132361	1		305617
12	2012		280000000		28	0	0	NEBRASKA		0630	10		1826341			9815109	6620849	9181053	5986793	4366617	78	2093773	1570450	523323	28472	3082	46482	299764	267	55658	67585	22013	183035	1405	777	26330	14459	123190	5216	128406		11658		2089731	1838344	234296	1017	10719	5355
12	2012		290000000		29	0	0	NEVADA		0630	10		2700551			14317867	11299448	10982789	7964370	6775112	234522	5231962	3433958	1798004	41695	910839	237861	291400		22717	102644	190848	583829		95410	66708	9810	160840	22036	182876		225292	3733	724799				52131	303038
12	2012		300000000		30	0	0	NEW HAMPSHIRE		0630	10		1316470			7153139	5281406	5838148	3966415	2208201	380682	875037		875037	9723	431	73808	143794	483	83884	215161	347753	265555	4011	222	41214	10031	94063	12803	106866	6980	95572	659	686927	81557	521309		84061
12	2012		310000000		31	0	0	NEW JERSEY		0630	10		8791894			57582037	43512105	51103196	37033264	27456175	5650	12009552	8099549	3910003	135304	239324	532307	539714		958425	792066	712863	1425441	3960	54319	214348	13238	605628	52663	658291	7094	472006	2185	14015532	11128418	1929133	641868	316113
12	2012		320000000		32	0	0	NEW MEXICO		0630	10		2059179			15195673	9842178	14124922	8771427	5093142	60183	2653449	1990535	662914	41004	59573	118452	236015	852	26703	74987	105328	180259	1831	392	21700	25827	94774	3701	98475	764	26586	4684	2199251	1150468	281047			767736
12	2012		330000000		33	0	0	NEW YORK		0331	10		19378102			179604728	123528757	148573219	92497248	71545745		22869327	11904357	10964970	238932	769	1339033	1604727	22361	942585	1631995	5184568	1926804	59079	40	52469	56286	1418700	132129	1550829	20347	186278	1476	46749614	38771968	4567889	1078516	710877
12	2012		340000000		34	0	0	NORTH CAROLINA		0630	10		9535483			56470410	40971991	45700056	30201637	22713357		9539299	5573658	3965641	322970	13855	479756	1861838		381937	294754	610531	1475960	16026		523262	17065	569253	123344	692597		219080	7930	11698098	10383796	1220072	58323	34345	1562
12	2012		350000000		35	0	0	NORTH DAKOTA		0630	10		672591			9246488	7449347	8541288	6744147	5620036	2398	1594529	1122783	471746	8463	6027	42819	204573	581	40289	28240	140754	187847	325	814		13301	105450	5071	110521	6	62880		3835262	432527	215622	1		3187112
12	2012		360000000		36	0	0	OHIO		0630	10		11536504			72470829	51195362	59317271	38041804	25929094		13124136	8277130	4847006	98113	19760	477982	1684209	7122	1051730	843180	664910	3581459	39735	120505	1681619	39096	714980	81026	796006	26412	861301	16785	9223499	9029349	117446	66522		10182
12	2012		370000000		37	0	0	OKLAHOMA		0630	10		3751351			23263425	15763251	20715220	13215046	8839299		3724416	2415964	1308452	103831	18946	228915	444636	1388	39353	292973	178410	1032981	920	148684	51032	22082	665123	15066	680189	4	108721	21349	4081902	2774376	446009		12570	848947
12	2012		380000000		38	0	0	OREGON		0630	10		3831074			25059234	17212841	21699120	13852727	8699626	15710	1398998		1398998	17322	48	100821	533420	1132	94132	255652	396471	903132	3577	2739	19425	46149	477307	29298	506605	16397	301940	6300	6381786	5825797	433126	101816	3655	14119
12	2012		390000000		39	0	0	PENNSYLVANIA		0630	10		12702379			78467061	57840064	66792105	46165108	32949917	38452	17151633	9166842	7984791	324024	1499664	790781	2073677	14820	1336501	1118961	826363	2646493	16304	24206	656221	73710	837990	62348	900338	66778	890117	18819	13113339	10102113	1837374	804731	342506
12	2012		400000000		40	0	0	RHODE ISLAND		0630	10		1052567			7946561	5601008	6803391	4457838	2827503	2095	1477992	842134	635858	12840		86177	117983	968	102929	131066	183895	107595	70	262	4601	1761	57236	1679	58915		40645	1341	1239821	1080801	123158	27784	8078
12	2012		410000000		41	0	0	SOUTH CAROLINA		0630	10		4625364			26106015	18778925	21243078	13915988	8036482	8811	4198261	2926177	1272084	153951	38848	144072	531615		45680	26247	331671	449727	9086	1953	100686	18176	135022	44128	179150		128758	11918	3379683	3096834	252904	3	29942
12	2012		420000000		42	0	0	SOUTH DAKOTA		0630	10		814180			4351161	2693600	3991132	2333571	1521477		1197116	838240	358876	15449	9200	67000	136431	183	3676	60372	66565	250572	811	7568	4213	29352	64710	3792	68502		124647	15479	73789		59837		193	13759
12	2012		430000000		43	0	0	TENNESSEE		0630	10		6346105			30803108	19534272	27302757	16033921	11982345		8962195	6512362	2449833	133055		639222	837787		9318	279017	551434	1282015	1320	290	626236	32592	262243	46494	308737	6967	297235	8638	1738135	182251	1225890	149344	136224	2450
12	2012		440000000		44	0	0	TEXAS		0831	10		25145561			130719986	92734856	108125353	70140223	48596548		37431966	24500909	12931057	937614	39375	1508157	3178419	7142	619670	1469712	5170968	7509000	73118	9854	4543589	102661	1832791	130838	1963629	18509	619851	177789	3655582					3655582
12	2012		450000000		45	0	0	UTAH		0630	10		2763885			15600624	11113563	14176003	9688942	5809953		2722128	1857035	865093	45823		104443	372212		25824	123988	192803	255677	1936		547	28720	158169	14987	173156		47698	3620	2832148	2466495	258578			107075
12	2012		460000000		46	0	0	VERMONT		0630	10		625741			6348888	4440498	5474067	3565677	2757370	948749	968303	342085	626218	22403		59000	108177		13267	80230	343141	101161	391	35	2023	6502	64294	7963	72257		18103	1850	739157	598450	96579	13335	26334
12	2012		470000000		47	0	0	VIRGINIA		0630	10		8001024			43137517	33353379	39439029	29654891	18144897	34297	5860577	3487343	2373234	198107	81	390950	866243		150759	192441	574653	777187	12038	93	57209	27491	431651	60282	491933		183905	4518	11472836	10216148	838790	298	313052	1986
12	2012		480000000		48	0	0	WASHINGTON		0630	10		6724540			40665155	30654254	34073722	24062821	17624715	1897095	14171443	10614137	3557306	349164		430052	1177987	1734	460025	470765	667579	994819	33912	6116	30083	41826	471016	69745	540761	18862	253245	70014	561358			104592	420464	36302
12	2012		490000000		49	0	0	WEST VIRGINIA		0630	10		1852994			13247295	8888126	12294552	7935383	5285773	6039	2559586	1277328	1282258	17204	78121	144786	387040	2337	155560	109618	387592	137670	1337	3745	4323	104	3261	104388	107649	395	12994	7123	2582478	1755746	192385	16	8128	626203
12	2012		500000000		50	0	0	WISCONSIN		0630	10		5686986			35880592	26792999	31410686	22323093	15995335	155571	7008022	4288739	2719283	56278	260	165758	985001		388205	653275	470506	1077742	1707	619	18979	69824	463896	41295	505191	80976	395278	5168	7754000	6762399	934103	323	39843	5013
12	2012		510000000		51	0	0	WYOMING		0630	10		563626			6845489	4403343	6147228	3705082	2550991	316734	1120203	994167	126036	1742		26056	66443	68	4443	25984	1300	140045			12720	35612	65733	2158	67891		23822		974009			38		968525
11	2011		10000000		1	0	0	ALABAMA			07		4626595			26296658	17415138	23273238	14391718	8631984	315698	4575127	2174639	2400488	167871	90	271835	548265	1973	772003	136611	501840	496117	3967		109434	21053	199970	21001	220971	11792	128898	2	3245042	2795906	301178	82	31901	115975
11	2011		20000000		2	0	0	ALASKA			07		681111			14920900	11880223	12665675	9624998	5537679	184254	256014		256014	35747	8321	55713	39617		3923	70918	41775	137889	1806	1		26790	58285		58285	619	41889	8499	4959522		720733			4238789
11	2011		30000000		3	0	0	ARIZONA			07		6353421			38028534	25668176	28465777	16105419	12265219	758304	7623409	5874113	1749296	63365	532	444421	774633	321	23047	327800	115177	418938	7503		10716	28169	202588	27942	230530	18338	119669	4013	3464568	2863658	560236	437		40237
11	2011		40000000		4	0	0	ARKANSAS			07		2830557			22785157	16471894	17431168	11117905	7952824	961130	3876982	2736946	1140036	46781	15020	153766	468525	4098		245290	206556	338846	4280	479	24708	20975	143329	17053	160382	8455	118740	827	2775866	2270383	376874	3	23180	79656
11	2011		50000000		5	0	0	CALIFORNIA			07		36377534			336546652	268037868	213671478	145162694	119164086	3207301	47616459	33465174	14151285	334178		2307022	5705527	13548	790501	905245	4095264	8186412	51535	15285	52094	91648	3090610	268749	3359359	392030	4220434	4027	60153914	50508441	9613594			31879
11	2011		60000000		6	0	0	COLORADO			07		4842770			30177159	23056865	21976630	14856336	9467684		3797370	2173882	1623488	37014	95870	191515	622822	577	11568	199042	465080	599455	6238	822	16152	69422	420736	28061	448797	15259	41762	1003	5070859	4540586	383513	70		146690
11	2011		70000000		7	0	0	CONNECTICUT			07		3489868			29190534	22629168	23770909	17209543	13694884		5573625	3299896	2273729	48923	409188	196040	477772	7220	277640	400562	456384	414666	12402	128	28614	5565	162608	38664	201272	528	161062	5095	7706593	6469246	913013	227237	93358	60
11	2011		80000000		8	0	0	DELAWARE			07		861953			9135156	7244231	7338862	5447937	3047022		493195		493195	16883		87988	113753	110	58753	128935	86773	1233594	1982	394	690978	780	50031	4688	54719		319583	165158	1320233	962321	290482	16229	50054
11	2011		100000000		10	0	0	FLORIDA			07		18199526			105241845	77437499	74366596	46562250	31634260	320	26181186	18378130	7803056	560163	137578	698100	2268475	9420	3122370	394276	612674	2183504	8314	19500	273635	15688	1253518	345673	1599191	30401	232170	4605	3269250		1869870	1120	1339280	58980
11	2011		110000000		11	0	0	GEORGIA			07		9523297			52275155	37008668	37148197	21881710	16003250	76704	7108662	5080777	2027885	161803		360670	932703			228858	343851	477056	2913	624	43127	23475	296786	30374	327160		74116	5641	8340828	7658782	670410		11636
11	2011		120000000		12	0	0	HAWAII			07		1277356			12807096	9888651	10078961	7160516	4857729		3335562	2495807	839755	48054		143455	95310		117940	125797	309199	151525			1479	432	104923	349	105272	15785	27386	1171	1370642	1247291	67859	6899	48593
11	2011		130000000		13	0	0	IDAHO			07		1496145			10476454	7671791	7344101	4539438	3261722		1616206	1187070	429136	7934		68754	238983	838	2430	49505	60692	297648	1409	336	1954	31127	134108	10747	144855	47686	66304	3977	1347868	1169247	170214	620		7787
11	2011		140000000		14	0	0	ILLINOIS			07		12825809			82446201	62859210	59649304	40062313	30880437	58273	13613627	7420829	6192798	268276	491241	339387	1314194	6746	1844536	588262	1340156	2525341	11906	1358	336360	40937	1608090	105406	1713496	28189	370540	22555	14683196	11717504	2805458	122241	37993
11	2011		150000000		15	0	0	INDIANA			07		6335862			38894839	28036520	31449774	20591455	14909279		8831812	6269721	2562091	43494	864325	185439	775295	4262	208568	470248	10460	625782	10886	5902	11910	17499	333511	206353	539864		32902	6819	5451685	4583977	717207	148676		1825
11	2011		160000000		16	0	0	IOWA			07		2983360			23988697	17044755	17997312	11053370	7236476		3326415	2232028	1094387	14273	276657	97098	447992	3918		226693	27756	731560	12284	18024	39426	28288	500775	10682	511457	11041	109182	1858	3178501	2851449	250272	65535	11245
11	2011		170000000		17	0	0	KANSAS			07		2777382			18582208	13641305	14988220	10047317	6797501	71876	3332967	2487499	845468	113247	407	159824	436855	11	448	102496	32180	333916	3352	19	42352	24608	188281	21481	209762	5163	46048	2612	3058742	2689843	246518	229		122152
11	2011		180000000		18	0	0	KENTUCKY			07		4236308			31051859	22026665	23568375	14543181	10198800	514814	4894347	2896252	1998095	113252	179	128732	732826	4607	62286	299701	656512	468543	5759	262	99126	25497	203492	15737	219229		114268	4402	4321096	3417779	516523	41351	3123	342320
11	2011		190000000		19	0	0	LOUISIANA			07		4373310			33974652	21441734	26939024	14406106	8865421	51791	5131210	2812804	2318406	55948	671891	535565	607540	5115	10569	142064	289714	351398			84858	27505	104926	12228	117154	11329	106451	4101	3331022	2403956	196732	1074		729260
11	2011		200000000		20	0	0	MAINE			07		1315398			10611116	7369681	8249133	5007698	3675810	45514	1682645	1010241	672404	17464	28029	89544	239446	2342	31886	145229	118464	248730	5990	730	8524	15840	97726	8536	106262		102838	8546	1698921	1420982	208997	49323	19619
11	2011		210000000		21	0	0	MARYLAND			07		5618899			41716816	30381283	32999058	21663525	16031165	793304	6654014	3896700	2757314	30434	26460	410287	752171	1159	131566	407570	997667	768118	1177	28657	94294	15426	444133	26277	470410		156165	1989	7815729	6644962	775845	216033	125140
11	2011		220000000		22	0	0	MASSACHUSETTS			07		6467915			58125298	43073552	45937578	30885832	22087198	6167	7106364	4920521	2185843	73661	3362	319844	660829	1457	24132	577360	525198	854458	3122	324	24073	5166	378084	87229	465313		235333	121127	14120209	11597152	1931571	309638	166840
11	2011		230000000		23	0	0	MICHIGAN			07		10049790			64722073	44807706	55009116	35094749	23821872	1970274	13112010	9657800	3454210	143213	114017	271256	963507	5258	28059	969676	959224	1400343	16198		20839	49060	894900	54454	949354	25094	171658	168140	7339245	6417078	728842	200	123255	69870
11	2011		240000000		24	0	0	MINNESOTA			07		5182360			45684189	35864696	33451689	23632196	18952919	774891	8235683	4657395	3578288	77850	35825	354306	847897	580	49	421665	1840116	1113909	1842	1095	7737	56168	583498	45161	628659	1590	345741	71077	8828436	7482396	1003657	161309	153456	27618
11	2011		250000000		25	0	0	MISSISSIPPI			07		2921030			23441796	14715248	17642908	8916360	6549779	24454	4217623	2969375	1248248	42128	146976	175712	417088		1903	157569	306872	455659	2852	13127	126722	15250	129078	34055	163133	8552	86867	39156	1852043	1397578	347963	19		105100
11	2011		260000000		26	0	0	MISSOURI			07		5878399			38612603	26597489	27088562	15073448	10115576	29719	4628195	2972654	1655541	32959	397831	283614	720404			105517	115216	574963	4963	1916	79487	31276	265331	15466	280797	19425	137305	19794	4882699	4534346	323593	1946	10802	5
11	2011		270000000		27	0	0	MONTANA			07		956624			7935174	5520622	5768585	3354033	2303516	243684	533372		533372	24850	49839	69489	209416	14	50518	85934	43312	307838	2109	4350	3089	46526	136658	8022	144680	8	98685	8391	1218622	812629	123985	40		278372
11	2011		280000000		28	0	0	NEBRASKA			07		1769473			11561118	8159531	9426870	6025283	4190830	119	2070510	1542620	527890	27668	4998	52644	318054	191	57215	42802	24318	227377	1010	623	3213	13484	87657	12077	99734		81886	27427	1892824	1721548	154945	1551	10340	4440
11	2011		290000000		29	0	0	NEVADA			07		2554344			17597124	14770278	10443848	7617002	6332128	320228	4689166	2931547	1757619	40479	885808	235792	291238		22820	107839	173643	613036		111898	70845	8854	151688	21474	173162		243489	4788	709698				55557	272240
11	2011		300000000		30	0	0	NEW HAMPSHIRE			07		1312256			8456142	6297611	6187220	4028689	2254995	399498	894920		894920	12751	172	71418	159216	1265	83625	232030	334443	284207	3996	146	40905	9314	120342	5683	126025	9923	93371	527	676370	75664	518405	270	82031
11	2011		310000000		31	0	0	NEW JERSEY			07		8653126			70798018	56005422	51676400	36883804	27182753	4228	11921825	8144397	3777428	131442	266263	465081	524167		943383	788480	658612	1497837	10885	63871	246270	13163	587524	51089	638613	5883	517040	2112	13758863	10617034	2216438	642182	283209
11	2011		320000000		32	0	0	NEW MEXICO			07		1964402			19747623	13383543	14830391	8466311	4861056	58329	2569609	1891591	678018	44578	69913	121562	231654	413	29029	74612	106257	240008	1620	262	21224	57034	124590	3704	128294	597	26617	4360	1993110	1096922	229800	5		666383
11	2011		330000000		33	0	0	NEW YORK			07		19429316			205546377	145346368	148840822	88640813	67945152		22367962	11581018	10786944	230074	713	1282080	1609423	21484	954205	1613010	5075955	1833694	47926	71	72992	61008	1268900	128684	1397584	25294	227426	1393	43743496	36209216	4015628	1219248	692143
11	2011		340000000		34	0	0	NORTH CAROLINA			07		9041594			63194017	47145223	45852658	29803864	22400574		9934501	6185008	3749493	310616	16747	501060	1663047		400665	289504	567854	1444372	16077		500226	16663	568268	127852	696120		207340	7946	11021701	9869492	1092078	26788	31733	1610
11	2011		350000000		35	0	0	NORTH DAKOTA			07		637904			7805674	6068596	6683088	4946010	3822347	2292	1169185	776378	392807	7796	8183	36686	170853	661	38062	25302	105264	173298	310	738		14232	92546	4094	96640	3	61375		2477572	433116	160640			1883816
11	2011		360000000		36	0	0	OHIO			07		11477641			97037604	72710574	62004987	37677957	25018133		12591251	7767709	4823542	93986		467286	1757224	7571	1194452	855610	447413	3286317	43281	11988	1496467	38713	710956	91092	802048	25150	848230	20440	9140565	8820082	237205	72081		11197
11	2011		370000000		37	0	0	OKLAHOMA			07		3608123			26269862	18250263	20345328	12325729	7776146		3244517	2177458	1067059	94902	17082	183779	447543	1130	34443	259226	28954	945046	1204	123560	39753	19032	637218	15039	652257	5	93613	15622	3586583	2385413	353972	5661	10875	830662
11	2011		380000000		38	0	0	OREGON			07		3735549			34790831	27176940	20816826	13202935	8118729	21846	1097023		1097023	16294	29	60302	441858	1202	91220	262799	223319	946658	3080	4402	26665	42797	582133	29239	611372	21949	230022	6371	6053202	5493119	468606	76250	2028	13199
11	2011		390000000		39	0	0	PENNSYLVANIA			07		12419930			91705305	67862666	69499280	45656641	32352286	47658	16783774	8951757	7832017	307664	1415734	926818	2064196	14843	1230536	1126362	745864	2578020	16618	27606	632682	71198	834338	61934	896272	68654	847488	17502	12942834	9831427	1978061	778597	328900
11	2011		400000000		40	0	0	RHODE ISLAND			07		1053136			9361245	6629473	7116041	4384269	2713283	2122	1437888	812824	625064	12282		84253	123474	1318	104405	134961	164371	93261	53	423	4287	1710	53954	491	54445		31477	866	1180012	1025584	130644	16878	6906
11	2011		410000000		41	0	0	SOUTH CAROLINA			07		4404914			31733200	23043457	22791506	14101763	7687496	8311	4065665	2793683	1271982	151355	37650	157637	527829		49416	24692	323403	461109	9676	1997	89654	17891	133862	42916	176778		152446	12667	3152411	2907731	216082	8	28590
11	2011		420000000		42	0	0	SOUTH DAKOTA			07		795689			6017179	4138229	4124318	2245368	1379607		1153497	808091	345406	18749	9022	65176	127437	210	3369	62539	58904	200116	757	7166	3932	27749	52324	3697	56021		88047	16444	25994		15208		190	10596
11	2011		430000000		43	0	0	TENNESSEE			07		6149116			34653154	22536311	27492618	15375775	11207705		8576487	6186336	2390151	123266		666932	845393		10970	290747	452843	1098953	1200	291	450923	30943	262386	45363	307749	7305	292036	8506	1532265	189518	1068573	113351	120960	2355
11	2011		440000000		44	0	0	TEXAS			07		23843432			134302447	91443540	107147696	64288789	43146096		33798419	21793858	12004561	871147	38755	1350468	3108416	7744	631024	1501797	4495210	6670073	58703	8765	3961502	96970	1618563	128753	1747316	20978	609410	166429	2677604					2677604
11	2011		450000000		45	0	0	UTAH			07		2668925			17025757	12660875	13875561	9510679	5516864		2613519	1850205	763314	42413		96338	369966		28481	124378	101738	255669	1936		3877	28730	156914	13724	170638		47044	3444	2647676	2298220	247661	130		101665
11	2011		460000000		46	0	0	VERMONT			07		620748			6506203	4470825	5627897	3592519	2687926	955512	904068	325622	578446	21137		57551	104721		12755	72961	309321	99870	372	37	1961	6430	63769	7766	71535		17754	1781	728476	556013	105077	35880	26564
11	2011		470000000		47	0	0	VIRGINIA			07		7698775			50781571	40269049	39194046	28681524	17409072	39042	5850549	3460741	2389808	183156	67	406113	897405		157561	173812	571694	774505	12067	80	56651	23702	438904	59064	497968		179927	4110	10744976	9530628	798404	2713	290789	1923
11	2011		480000000		48	0	0	WASHINGTON			07		6449511			50420289	39476272	34993013	24048996	17411033	1857838	14103704	10580395	3523309	331900		413097	1205858	1809	473056	493755	603834	931427	13598	6231	28643	33490	472741	70722	543463	19340	222038	64624	518064			122740	368618	26706
11	2011		490000000		49	0	0	WEST VIRGINIA			07		1809836			15397630	10649102	12714234	7965706	5210925	6016	2487617	1210255	1277362	17524	68154	146054	397749	2312	164518	110760	370291	150029	15543	966	7437	97	3547	102876	106423	372	16039	3152	2567263	1665885	307278		8108	585992
11	2011		500000000		50	0	0	WISCONSIN			07		5598893			44807389	34271544	32132862	21597017	15347327	147346	6809069	4109019	2700050	55130	284	156500	989545		374994	645717	477880	1058464	1549	631	18036	68244	458408	42290	500698	67064	396755	5487	7332448	6429115	850647		35555	5631
11	2011		510000000		51	0	0	WYOMING			07		523252			7494341	5093799	6056459	3655917	2461977	284351	987217	862805	124412	1680		21863	70176	65	3266	26123	1239	140989			11714	35546	68733	2148	70881		22848		1049420					1044150
10	2010		10000000		1	0	0	ALABAMA			07		4626595			27058029	17688304	23224028	13854303	8419911	316354	4445480	2097434	2348046	167285	115	259169	558476	2104	812367	137401	411129	492844	3868		108682	20810	200285	19148	219433	13525	126525	1	3165233	2616000	428245	96	30354	90538
10	2010		20000000		2	0	0	ALASKA			07		681111			12381555	9420054	11042685	8081184	4522927	118870	263005		263005	38939	8920	51374	28834		4085	70147	60706	142849	2475	2	228	24059	63692		63692	346	43543	8504	3998203		643068	86		3355049
10	2010		30000000		3	0	0	ARIZONA			07		6353421			33362229	20785014	26844746	14267531	10719958	774613	6717226	4939718	1777508	65418	531	437975	801849	285	22541	338473	110436	369150	5444		9456	28156	176095	23701	199796	9241	113170	3887	2858969	2416324	413193	351		29101
10	2010		40000000		4	0	0	ARKANSAS			07		2830557			19876100	13897953	16501745	10523598	7559898	928627	3704634	2615290	1089344	45315	8787	144237	466482	4725		250841	168957	333841	2931	464	24504	26715	139582	16871	156453	8647	113194	933	2592796	2091082	385365	89	26275	65147
10	2010		50000000		5	0	0	CALIFORNIA			07		36377534			281667095	213861742	198949318	131143965	107195465	3353597	40933186	33552099	7381087	311242		2180786	3163694	15541	745467	922986	41371	8123248	51423	15027	52916	91440	3108956	270344	3379300	449195	4065097	18850	54785434	45646436	9114589			24409
10	2010		60000000		6	0	0	COLORADO			07		4842770			27395534	21577539	19336002	13518007	8575262		3504749	2039414	1465335	36209	98567	189786	602347	528	12536	203064	322298	549003	6045	828	13881	68562	379611	20937	400548	16040	42068	1031	4521510	4089948	360003	123		71436
10	2010		70000000		7	0	0	CONNECTICUT			07		3489868			26851795	20621964	21984757	15754926	12344106		5368695	3145579	2223116	48197	420224	203955	498177	7062	279575	385636	380290	425359	7757	66	23901	5794	196778	37251	234029	704	148558	4550	6550052	5768846	507752	167977	98615	61
10	2010		80000000		8	0	0	DELAWARE			07		861953			7968952	5933933	7226871	5191852	2763032		462914		462914	16446		69568	112889	116	58263	131712	73920	1250726	1409	436	767478	2970	47375	4356	51731		277882	148820	1049392	853107	142417	231	52875
10	2010		100000000		10	0	0	FLORIDA			07		18199526			90757028	65309346	70445079	44997397	30484883	700	25239467	17535295	7704172	590423	148604	667800	2266814	11460	3079200	389267	550604	2124726	8583	15000	238147	15143	1282832	310101	1592933	31638	219401	3881	3119990		1793180	3300	1252500	71010
10	2010		110000000		11	0	0	GEORGIA			07		9523297			44888723	28684595	36490385	20286257	14782779	86228	6516066	4864691	1651375	169019		274367	854360			227180	126449	467750	1327	269	33318	24135	282516	42648	325164	23	74279	9235	7712735	7016412	684701		11622
10	2010		120000000		12	0	0	HAWAII			07		1277356			11609211	9017164	9471490	6879443	4837862		3044380	2316434	727946	44074		108646	86370		157661	105523	225672	145952			1461	378	100575	241	100816	20325	21682	1290	1647530	1527790	79853		39887
10	2010		130000000		13	0	0	IDAHO			07		1496145			8859444	6186518	6726503	4053577	2951703		1509607	1126671	382936	7882		72602	230377	899	2138	48724	20314	268003	1399	315	1923	34035	120275	7676	127951	35451	63088	3841	1174093	1068754	98327	282		6730
10	2010		140000000		14	0	0	ILLINOIS			07		12825809			73558697	54212937	55958090	36612330	27795759	50962	12932636	6859971	6072665	230394	514533	344144	1339228	7034	1794267	581817	1261248	2408528	11952	48554	339776	39606	1446595	92484	1539079	25780	387820	15961	12403633	9433245	2686686	243379	40323
10	2010		150000000		15	0	0	INDIANA			07		6335862			35574061	25173348	29800645	19399932	13795221		8490450	5941044	2549406	41563	873166	176426	759959	4546	198988	484686	10072	704694	11502	5444	10206	20682	393350	214505	607855		41033	7972	4600077	3868093	597347	133211		1426
10	2010		160000000		16	0	0	IOWA			07		2983360			21078589	14419380	17029279	10370070	6809344		3185571	2121842	1063729	14488	279413	88571	437763	3913		232573	7008	700707	11803	16464	33072	28663	466982	14428	481410	12171	110012	7112	2923066	2650037	192138	68358	12533
10	2010		170000000		17	0	0	KANSAS			07		2777382			16538168	11914064	14215169	9591065	6492996	74745	2962674	2150270	812404	111405	454	138768	424703	13	385	106181	30495	304342	2811	25	45343	24987	174932	18222	193154	6621	28850	2551	3151235	2687542	352419	8396		102878
10	2010		180000000		18	0	0	KENTUCKY			07		4236308			27772056	18623028	22862247	13713219	9531404	516170	4684746	2794057	1890689	111074	187	125063	662694		66787	299541	625343	434765	5885	271	74724	24716	194027	16537	210564		114268	4337	3895723	3154488	383815	37202	3072	317146
10	2010		190000000		19	0	0	LOUISIANA			07		4373310			32176876	18921875	27441703	14186702	8758633	49426	4842797	2579946	2262851	55331	667151	532643	587995	5268	8828	135927	269708	426651			156648	27252	109388	12758	122146	10911	105938	3756	3439759	2286500	393036	1754		758469
10	2010		200000000		20	0	0	MAINE			07		1315398			9290505	6075296	7999184	4783975	3489953	45713	1666914	989645	677269	16864	28173	105811	241687	2447	28816	149067	104404	248270	4711	722	8211	15886	94633	8400	103033		106915	8792	1529056	1303370	175292	31210	19184
10	2010		210000000		21	0	0	MARYLAND			07		5618899			37408265	26874154	31198574	20664463	15237748	774109	6257681	3753778	2503903	29874	23446	391569	722597	1541	124075	405915	804886	754089	1118	13848	93086	15384	433777	28554	462331		166317	2005	7451869	6200292	891392	173460	127401
10	2010		220000000		22	0	0	MASSACHUSETTS			07		6467915			51013137	37041514	42894396	28922773	20090563	4549	6813852	4625682	2188170	71887	3190	310589	654649	2098	23480	579854	542423	859728	3006	423	25137	5222	362053	104298	466351		249807	109782	12412434	10128035	1834859	221379	166989
10	2010		230000000		23	0	0	MICHIGAN			07		10049790			66107007	46579398	52670317	33142708	22208870	2065215	12435171	9012729	3422442	140586	101815	257510	967728	6239	27698	1007873	912993	1360502	14264		20752	50601	877844	54712	932556	24260	154820	163249	6347982	5531349	631895		121632	63106
10	2010		240000000		24	0	0	MINNESOTA			07		5182360			39908374	29865545	31483682	21440853	17208877	765742	7882903	4426608	3456295	75051	34382	335839	832291	637	58	428767	1749270	1055697	1788	1174	7955	58140	557733	46189	603922	779	332015	49924	7504535	6458111	721742	148422	152970	23290
10	2010		250000000		25	0	0	MISSISSIPPI			07		2921030			20978857	12144761	17427549	8593453	6268823	24396	4074607	2849099	1225508	41208	155123	194020	393363		1970	156558	283266	408756	2815	6144	112064	14176	124437	33255	157692	8543	93219	14103	1761064	1352481	316331	40		90832
10	2010		260000000		26	0	0	MISSOURI			07		5878399			33914202	22115883	26110249	14311930	9707053	29538	4528599	2919117	1609482	32785	390931	270053	721917			106163	87633	594456	4890	1766	91566	32248	264213	17215	281428	20970	143270	18318	4554460	4326507	206936	246	8361	2
10	2010		270000000		27	0	0	MONTANA			07		956624			7476954	4972281	6008627	3503954	2142809	236830	532013		532013	31920	52414	65048	204390	86	50622	88034	39499	308933	2053	4669	2925	44503	142189	8500	150689	7	97429	6658	1065033	714814	93225	48		253649
10	2010		280000000		28	0	0	NEBRASKA			07		1769473			10221332	7018580	8834529	5631777	3864897	1168	1953532	1442951	510581	27002	6691	45463	298805	149	57806	52487	22178	226944	3508	184	14989	17247	79479	10858	90337		74505	26174	1683253	1514831	154332	67	10550	3473
10	2010		290000000		29	0	0	NEVADA			07		2554344			14053177	11136065	9937131	7020019	5835963	363218	4274994	2559489	1715505	39380	864252	234253	292804		23025	110345	151446	572427		107312	65226	8806	158987	20136	179123		207331	4629	625324				57462	182752
10	2010		300000000		30	0	0	NEW HAMPSHIRE			07		1312256			7974888	5614201	6368804	4008117	2271936	393796	899397		899397	12865	147	75172	147805	1591	85201	237988	338628	312188	3704	140	38850	10018	131100	12122	143222	10049	105485	720	666555	82365	499669	51	84470
10	2010		310000000		31	0	0	NEW JERSEY			07		8653126			66531221	51054310	51182545	35705634	25927891	3908	11307452	7898165	3409287	126367	296125	509305	535281		938945	759742	243522	1388521	10399	66807	227497	13484	578968	50345	629313	4172	434587	2262	13228010	10322943	2047474	581624	275969
10	2010		320000000		32	0	0	NEW MEXICO			07		1964402			17452867	11205405	13892204	7644742	4295237	59624	2304563	1685302	619261	39337	58654	122703	227633	564	28236	37926	104208	194590	3534	387	9071	25372	121770	3705	125475	1332	25186	4233	1736460	956600	125100	8		654752
10	2010		330000000		33	0	0	NEW YORK			07		19429316			195725953	139979180	140231726	84484953	63807610		21104484	10568466	10536018	224621	690	1430125	1613229	22472	1083893	1351332	4809656	1541769	49000	16	59899	75629	965000	136785	1101785	34047	220000	1393	41161357	34751382	3895349	866377	311230
10	2010		340000000		34	0	0	NORTH CAROLINA			07		9041594			57465106	41766275	44055374	28356543	21514930		9433591	5856993	3576598	294532	15678	507038	1551660		398661	273946	535083	1533688	15507		621546	16331	548379	127096	675475		197097	7732	10547651	9133689	1294314	83980	34204	1464
10	2010		350000000		35	0	0	NORTH DAKOTA			07		637904			6118449	4376518	5415249	3673318	2645695	2125	948778	603740	345038	7368	8387	35894	151050	291	34002	23875	84171	166119	257	281		14906	87145	4040	91185	4	59486		1528673	303764	88347	9		1136553
10	2010		360000000		36	0	0	OHIO			07		11477641			88677168	66215295	57818101	35356228	23583596		12245348	7253496	4991852	93643		432925	1727242	8370	1144976	886875	697821	3243554	38882	4417	1387449	38661	832589	89456	922045	33179	795721	23200	8094694	7886802	142318	55024		10550
10	2010		370000000		37	0	0	OKLAHOMA			07		3608123			23820301	15687168	19614684	11481551	7082161		2975665	1968309	1007356	90066	13908	165579	431151	1319	31899	248472	24962	886872	1192	121596	46198	19969	579380	15916	595296	5	89049	13567	3219624	2224783	216400	23434	11321	743686
10	2010		380000000		38	0	0	OREGON			07		3735549			28889040	22031322	19186283	12328565	7475135	25092	999939		999939	16252	187	72876	403284	3014	75745	239254	189327	1030086	3390	2727	15284	44549	496097	28501	524598	10263	422705	6570	5420018	4945538	353589	98034	10115	12742
10	2010		390000000		39	0	0	PENNSYLVANIA			07		12419930			83282944	61944303	63880033	42541392	30169122	55363	15464898	8029797	7435101	297638	1231127	778175	2020099	17460	1292373	1090892	707337	2546905	16333	182899	538905	70733	800432	60995	861427	61214	796930	18464	12101956	9352287	1648956	728713	347108
10	2010		400000000		40	0	0	RHODE ISLAND			07		1053136			8547053	5983121	6756383	4192451	2568759	2046	1404981	798481	606500	11924		62148	123805	1476	95318	137501	174328	93364	109	427	4264	2253	53385	626	54011		32097	203	1068368	909674	121668	30131	6895
10	2010		410000000		41	0	0	SOUTH CAROLINA			07		4404914			28797998	20864496	21442119	13508617	7242724	9986	3970443	2724641	1245802	148942	36612	144629	521689		37304	35257	321369	409053	8405	2203	73852	18142	127950	42546	170496		123849	12106	2853242	2673000	148500	73	31669
10	2010		420000000		42	0	0	SOUTH DAKOTA			07		795689			4584347	2790300	3991107	2197060	1321228		1081277	742363	338914	14766	9032	63285	125223	239	3514	67747	55108	200066	695	7680	3911	28236	52822	3611	56433		87747	15364	39885		31157	143	175	8410
10	2010		430000000		43	0	0	TENNESSEE			07		6149116			29719569	18348178	25517396	14146005	10513788		8027796	6130877	1896919	117516		555163	824795		10328	290438	98679	1167316	1161	296	551412	32362	249577	45118	294695	7372	271796	8222	1318676	172459	901617	81091	124226	2251
10	2010		440000000		44	0	0	TEXAS			07		23843432			120506772	79056570	100040740	58590538	39516186		31208038	19804177	11403861	812904	37497	1301104	3053538	10245	639831	1465111	4083631	6451744	72159	8261	3827871	96659	1549349	102556	1651905	24947	604609	165333	1856404			81		1856323
10	2010		450000000		45	0	0	UTAH			07		2668925			16167203	11793317	13372821	8998935	5237427		2407687	1638906	768781	41260		103119	351449		28817	58676	185460	389896	1936		3581	28418	292359	13806	306165		43906	5890	2439844	2104641	245980	61		89162
10	2010		460000000		46	0	0	VERMONT			07		620748			6001197	4096290	5330512	3425605	2511387	941894	845336	311140	534196	20552		55825	99278		12363	70058	276120	106558	381	37	1700	6585	72214	7241	79455		16641	1759	617599	489107	85178	14165	24808
10	2010		470000000		47	0	0	VIRGINIA			07		7698775			46356567	36576913	37103065	27323411	16411055	31181	5871652	3543210	2328442	182381	112	414165	882919		158487	175581	514797	655193	11700	86	54145	24432	339581	58743	398324		162137	4369	9853029	8659470	789655	5670	289488	1882
10	2010		480000000		48	0	0	WASHINGTON			07		6449511			44306798	33130427	33710587	22534216	16106154	1822278	12849019	9607285	3241734	282555		405923	1196688	2049	448251	426265	480003	933241	12676	7061	25834	35222	463075	66666	529741	18059	241255	63393	501616			81720	398991	20905
10	2010		490000000		49	0	0	WEST VIRGINIA			07		1809836			13712959	9286843	11709919	7283803	4803704	5834	2341023	1156513	1184510	8410	31726	143912	390916	1063	169160	114128	325195	143456	22422	193	6140	1061	3381	97142	100523	408	9658	3051	2313391	1521895	237159	100	7933	546304
10	2010		500000000		50	0	0	WISCONSIN			07		5598893			48088136	37684758	30845174	20441796	14368569	142653	6686839	3944260	2742579	53792	333	146886	972979	306	350580	704156	513547	833180	1682	597	18231	71686	471556	42309	513865	39565	183214	4340	6705897	5791991	851537	872	44308	5004
10	2010		510000000		51	0	0	WYOMING			07		523252			7454081	4997476	5627033	3170428	2158260	377209	915481	789413	126068	1644		25617	66777	153	4254	26375	1248	139052			11666	35955	65895	2188	68083		23348		726518			28		721002
10	2009		10000000		1	0	0	ALABAMA			07		4626595			20036326	12309238	21103234	13376146	8306446	315784	4203283	2069535	2133748	167830	87	269808	546467	2427	801096	141176	204857	478927	3881		109384	21549	195459	15625	211084	14360	118668	1	3308452	2662759	493972		36347	115374
10	2009		20000000		2	0	0	ALASKA			07		681111			9641320	7249875	11531688	9140243	4955884	111251	250267		250267	39626	9161	52286	10064		4127	73079	61924	132504	1819	1	889	24492	55267		55267	169	40005	9862	4461862		632123	175		3829564
10	2009		30000000		3	0	0	ARIZONA			07		6353421			23232885	12830811	25547876	15145802	11134403	835240	6710545	4878883	1831662	62799	542	439132	809073	293	24049	373882	121892	400987	7928		28299	28997	196054	24529	220583	1341	110725	3114	3187631	2575753	592187	210		19481
10	2009		40000000		4	0	0	ARKANSAS			07		2830557			12479447	7529865	15210774	10261192	7467679	733035	3750943	2765996	984947	45623	7076	149457	462221	5334		171038	144198	328393	1619	441	23967	21591	141524	16782	158306	8520	113098	851	2655308	2238958	346215	224	24613	33547
10	2009		50000000		5	0	0	CALIFORNIA			07		36377534			113241403	52724586	186207795	125690978	101007459	2335214	36381343	28972302	7409041	323934		2053850	3180128	30737	782368	1000456	37568	8371914	49448	11860	59297	95426	2978475	258998	3237473	476323	4438221	3866	53918988	44355959	9535679	245		27105
10	2009		60000000		6	0	0	COLORADO			07		4842770			9891984	4759840	18857772	13725628	8682822		3299250	2123671	1175579	35972	95650	197414	616589	621	12168	217165		365544	5939	830	14674	71796	211319	14171	225490	12739	33003	1073	5018028	4403446	329545	22		285015
10	2009		70000000		7	0	0	CONNECTICUT			07		3489868			17982442	12464044	21079172	15560774	12160036		5425933	3290050	2135883	47064	445272	159588	490804	7583	277337	316246	391989	363502	6571	38	16731	6195	193402	40773	234175		94568	5224	6370601	5609270	444061	230503	86699	68
10	2009		80000000		8	0	0	DELAWARE			07		861953			5780559	4205289	6693422	5118152	2799103		474278		474278	15519		88849	114579	121	57592	125505	72113	1147987	1187	440	705618	2701	48236	4362	52598		245161	140282	1176838	910693	208677		56586
10	2009		100000000		10	0	0	FLORIDA			07		18199526			45718315	24634524	66733795	45650004	32053099	800	26977862	19228000	7749862	590400	114065	651300	2229827	14118	3170100	447061	532991	1823237	8629	9000	239887	15509	1119332	181209	1300541	30500	215104	4067	3251200		1836800	4800	1328300	81300
10	2009		110000000		11	0	0	GEORGIA			07		9523297			33614408	20783522	34365954	21535068	16077948	82764	7001141	5306491	1694650	166618		314583	861153			229673	122623	481555	2053	220	30241	19390	283406	64162	347568	16	72851	9216	8512488	7801185	694717	83	16503
10	2009		120000000		12	0	0	HAWAII			07		1277356			6945777	4720509	9018293	6793025	4712651		3125035	2461618	663417	47242		98038	91712		126069	88145	212211	146270			1402	397	100413	291	100704	16171	26390	1206	1441346	1338702	78597	274	23773
10	2009		130000000		13	0	0	IDAHO			07		1496145			5579623	3384439	6451878	4256694	3171863		1574348	1206137	368211	8122		78886	218180	1325	2018	52918	6762	268208	1486	325	1927	35562	122231	7773	130004	32416	62404	4084	1329307	1175604	142240	264		4952
10	2009		140000000		14	0	0	ILLINOIS			07		12825809			38582919	21170894	53810273	36398248	27415532	63853	13833076	7408241	6424835	157622	575473	392749	1467402	6875	1908728	582323	1333663	2257605	11729	3320	311488	37128	1373388	73895	1447283	5385	432711	8561	11260998	9222600	1710000	287757	40641
10	2009		150000000		15	0	0	INDIANA			07		6335862			27948706	18524925	29945668	20521887	14901436	7499	8856580	6205638	2650942	43498	880988	187410	798739	3975	215659	510585	10088	697487	11244	204763	3629	18674	207710	203899	411609		40733	6835	5339870	4313759	838974	185662		1475
10	2009		160000000		16	0	0	IOWA			07		2983360			13207715	7537638	16246355	10576278	6985090		3272176	2201396	1070780	14704	289867	90035	434243	3778		238153		658939	11004	24016	30855	28259	426321	18345	444666	10136	108486	1517	3053975	2703190	264365	72562	13858
10	2009		170000000		17	0	0	KANSAS			07		2777382			11654910	7838979	13575933	9760002	6694630	80137	3044904	2227183	817721	111589	515	136544	422865	265	512	112943	32488	301953	2745	29	50352	23140	171588	15537	187125	6840	29038	2684	3267636	2731559	370889	22530		142658
10	2009		180000000		18	0	0	KENTUCKY			07		4236308			18875625	11388342	21471911	13984628	9740886	513121	4663830	2857665	1806165	111596	231	125168	632655	4388	61229	214597	656301	458548	6272	350	82531	26724	206782	16100	222882		115300	4489	4105387	3315368	389634	41234	3166	355985
10	2009		190000000		19	0	0	LOUISIANA			07		4373310			23951567	11430473	28079896	15558802	10201931	64377	5202904	2963758	2239146	56881	715458	484858	600786	5973	12788	145578	216824	464971			232660	27844	78172	10967	89139	8416	103551	3361	4469679	2940633	612545	5068		911433
10	2009		200000000		20	0	0	MAINE			07		1315398			6215026	3113944	7890762	4789680	3488960	41719	1640671	1012357	628314	17438	26161	89528	220772	2918	26763	144425	100309	243168	4704	727	7976	16006	91030	10841	101871		102616	9268	1563402	1370710	143086	31819	17787
10	2009		210000000		21	0	0	MARYLAND			07		5618899			24054709	15278745	29676656	20900692	15285561	688535	6222911	3851341	2371570	29168	19909	390848	734836	1609	124914	405558	664728	763284	1014	27	91758	15595	438868	29932	468800		184015	2075	7610831	6478236	749001	205627	115670
10	2009		220000000		22	0	0	MASSACHUSETTS			07		6467915			34182458	21433356	42175688	29426586	19682914	4255	6096326	3880087	2216239	72598	3366	335646	654022	2773	23504	587331	536999	753807	2941	427	24429	5620	293845	93471	387316		219336	113738	12828526	10599085	1789553	259734	135595
10	2009		230000000		23	0	0	MICHIGAN			07		10049790			53090160	36778743	49634829	33323412	22757818	2163428	12504160	8998942	3505218	140488	121364	261003	969959	7488	28913	1043532	932471	1351556	14078		19585	51020	874833	58595	933428	25328	154244	153873	6738674	5856751	703250	147	125293	53233
10	2009		240000000		24	0	0	MINNESOTA			07		5182360			22781153	14774524	29042836	21036207	17161299	713019	7362340	4375200	2987140	75225	37750	330206	750308	705	49	422780	1370117	1022182	1724	1143	8871	58586	526032	47977	574009	872	329440	47537	8063758	6948119	779055	129811	160953	45820
10	2009		250000000		25	0	0	MISSISSIPPI			07		2921030			14393964	6184739	16838990	8629765	6490579	24393	4138039	3026497	1111542	42464	172429	188256	425020		1961	83589	197823	403120	2828	5004	111892	15771	125497	32510	158007	8215	88486	12917	1925027	1485592	324301			113762
10	2009		260000000		26	0	0	MISSOURI			07		5878399			17969081	8349438	24441178	14821535	10274618	30031	4598920	3030477	1568443	31990	370447	292412	707331			107864	58399	571673	5086	1713	88136	31749	268599	17114	285713	21325	120468	17483	5073994	4771576	278661	3030	8576	18
10	2009		270000000		27	0	0	MONTANA			07		956624			4828033	2730845	5711793	3614605	2407400	235150	529392		529392	28095	62487	66755	191188	96	50968	89776	40027	297986	2087	923	2768	45849	139012	7428	146440	9	92600	7310	1344872	827196	164255	213		349714
10	2009		280000000		28	0	0	NEBRASKA			07		1769473			7248209	4478078	8403141	5633010	4000939	1964	2015283	1504174	511109	26925	6225	51040	292857	216	59116	70438	4292	167014	542	735	2269	14727	74723	9820	84543		47309	16889	1816678	1602091	198442	493	10934	4718
10	2009		290000000		29	0	0	NEVADA			07		2554344			7531884	5021526	9430817	6920459	5611626	231596	4355689	2684029	1671660	37867	905656	238622	298135		23419	119566	48395	530332		99863	64913	8591	163707	15964	179671		172176	5118	494009				71043	145450
10	2009		300000000		30	0	0	NEW HAMPSHIRE			07		1312256			5639852	3687491	5721403	3769042	2125722	392652	829654		829654	12451	256	81543	132122	1967	87002	195034	319279	227589	3245	174	38589	10324	98938	12893	111831	9406	53814	206	675827	98191	493431	77	84128
10	2009		310000000		31	0	0	NEW JERSEY			07		8653126			42944305	30519637	49174866	36750198	27186553	2405	11726016	8188990	3537026	104372	375679	507344	540568		1002754	766142	240167	1401857	7838	71230	263405	13304	486875	42291	529166	1570	512812	2532	14056275	10663866	2397471	639544	355394
10	2009		320000000		32	0	0	NEW MEXICO			07		1964402			9869384	4796659	13477792	8405067	4817277	65076	2484612	1881651	602961	39250	62233	128731	188963	614	33323	41619	108228	214745	3583	420	13012	23537	145964	3874	149838	851	22468	1036	2052844	958500	162500	32		931812
10	2009		330000000		33	0	0	NEW YORK			07		19429316			92112356	43023291	134950509	85861444	64756423		20238418	11073898	9164520	206453	773	1111852	1613302	27939	799294	1337665	4067242	1255337	43701	69	62981	47059	723000	138239	861239	29180	209057	2051	43262668	36840019	4427675	1165247	829727
10	2009		340000000		34	0	0	NORTH CAROLINA			07		9041594			30150407	15492714	41993287	27335594	20525663		8435185	4963434	3471751	264067	14748	506452	1515944		393923	243370	533247	1474278	15261		534642	16877	572968	130377	703345		196785	7368	10616200	9560353	901445	116624	36038	1740
10	2009		350000000		35	0	0	NORTH DAKOTA			07		637904			4372683	3022826	4913633	3563776	2414494	1942	944568	607171	337397	7161	10352	34583	143796	304	36822	24114	80265	140820	250	286		14903	78599	4116	82715	6	42660		1327164	370165	129542	40		827417
10	2009		360000000		36	0	0	OHIO			07		11477641			26133949	6868027	54766763	35500841	23920056		12149489	7328388	4821101	93782		425089	1726742	9544	1172100	924764	469080	2880397	33302	8551	1222426	40651	806294	80216	886510	31018	635544	22395	8890170	8323352	521363	34403		11052
10	2009		370000000		37	0	0	OKLAHOMA			07		3608123			17433201	10879581	18695690	12142070	8192191		3158336	2162693	995643	90064	13972	157894	420109	1648	32729	257812	21415	1020583	9831	221533	63327	19824	582683	15257	597940	9	105543	2576	4013272	2544576	342762	43804	12822	1067182
10	2009		380000000		38	0	0	OREGON			07		3735549			7553467	1686203	17752415	11885151	7115043	22121	885526		885526	15852	84	57050	397609	2149	21297	248205	143280	689616	3423	2631	10372	40241	437866	29011	466877	3289	156684	6099	5517780	5162384	243752	87211	11395	13038
10	2009		390000000		39	0	0	PENNSYLVANIA			07		12419930			40050370	21736258	60725555	42411443	30071179	55536	15096410	8496182	6600228	294334	1006612	731865	2025778	13943	1382977	989716	155003	2503297	16224	18342	620004	68642	824678	61861	886539	62546	813026	17974	12415936	9550238	1740532	748648	349181
10	2009		400000000		40	0	0	RHODE ISLAND			07		1053136			4813404	2497484	6493598	4177678	2586184	1617	1383764	814511	569253	10819		48771	122833	2490	125385	130503	128452	96880	121	429	4289	1795	52317	658	52975		36317	954	1103923	960885	108497	27262	7149
10	2009		410000000		41	0	0	SOUTH CAROLINA			07		4404914			18958820	11702114	20692924	13436218	7636726	9994	4078360	2910183	1168177	150146	33508	125797	514667		26961	30573	286525	452195	8306	2600	78570	15907	152287	46989	199276		138676	8860	3096177	2812300	249200	153	34524
10	2009		420000000		42	0	0	SOUTH DAKOTA			07		795689			2367319	901859	3676674	2211214	1341758		1083611	756598	327013	14232	8044	63165	117489	276	3322	68323	52162	200608	553	7719	3033	28081	48655	2062	50717		100759	9746	57539		48772	16	163	7668
10	2009		430000000		43	0	0	TENNESSEE			07		6149116			19768870	11261648	23655788	15148566	10433133		8000471	6356962	1643509	116056		299006	815611		8071	301219	103546	1128651	1158	353	524685	23464	251335	43048	294383	4402	274401	5805	1304011	221685	816261	91490	138055	2413
10	2009		440000000		44	0	0	TEXAS			07		23843432			92274744	56789488	96156174	60670918	41779699		32634977	21053923	11581054	796949	37277	1253788	3034242	10602	842657	1556793	4048746	6847541	70850	8365	4274325	99242	1496478	103907	1600385	21798	674840	97736	2297181			2004		2295177
10	2009		450000000		45	0	0	UTAH			07		2668925			8783428	4929613	12837189	8983374	5422858		2398162	1744035	654127	40762		132214	350469		26117	59821	44744	356742	1890		3249	28752	256863	14301	271164		45734	5953	2667954	2319632	245880	321		102121
10	2009		460000000		46	0	0	VERMONT			07		620748			4559365	2985540	4978013	3404188	2505704	911811	822006	321162	500844	20682		56111	84044		12022	63796	264189	98363	371	39	2053	6401	62890	5989	68879		16253	4367	673524	532911	86759	23397	26472
10	2009		470000000		47	0	0	VIRGINIA			07		7698775			26194045	18179044	34993147	26978146	16607511	31375	5638353	3372974	2265379	180096	96	387305	891401		151278	167579	487624	670999	11514	118	53675	22421	350852	57979	408831		170158	4282	10266784	9194355	633490	6005	313594	1997
10	2009		480000000		48	0	0	WASHINGTON			07		6449511			24387004	14557992	32520101	22691089	16407536	1785065	13110784	10035359	3075425	276082	98	408464	1181837	2858	467235	431998	306853	928056	11336	7240	24652	32936	455901	63330	519231	19202	254931	58528	583631			138535	415415	29681
10	2009		490000000		49	0	0	WEST VIRGINIA			07		1809836			11112547	7336761	11113125	7337339	4787352	4868	2226323	1110017	1116306	9479		113528	384538	2410	163291	115095	327965	192985	17483	15	2463	17060	89837	3901	93738	18910	43100	216	2363176	1557403	420530	29	8537	376677
10	2009		500000000		50	0	0	WISCONSIN			07		5598893			8518436	-278007	29482062	20685619	14447245	134006	6647399	4084147	2563252	54047	329	152050	970173	678	309838	593575	482562	959232	1268	641	17122	72187	465014	42715	507729	63455	291512	5318	6706608	5971177	656872	20853	41160	5669
10	2009		510000000		51	0	0	WYOMING			07		523252			4787884	2456048	6040527	3708691	2763610	287169	1120303	989738	130565	1672		29845	67134	192	4158	26449	1115	152210			11533	36544	81105	2178	83283		20850		1203928			113		1197540
8	2008		10000000		1	0	0	ALABAMA			06		4590240			17685583	10640830	21306140	14261387	9070530	301034	4433108	2287288	2145820	164827	86	293955	545726	2668	782444	145020	211094	487934	3431		103042	15835	212687	17762	230449	13051	122125	1	3848454	3077553	524808		48512	197581
8	2008		20000000		2	0	0	ALASKA			06		677450			16314578	14123724	16182604	13991750	8732385	81518	277033		277033	36567	9456	54698	41985		4091	73451	56785	137258	1924	1	878	27812	55135		55135	354	40339	10815	8236576		1297513	23		6939040
8	2008		30000000		3	0	0	ARIZONA			06		6165689			27144911	18257509	26534908	17647506	13153271	901872	7593465	5741914	1851551	64556	569	470297	731345	430	38010	407420	138924	420770	11994	37	11232	29232	218763	27082	245845	11994	98925	11511	4237164	3408576	784511	320		43757
8	2008		40000000		4	0	0	ARKANSAS			06		2809111			15110836	10579645	14758555	10227364	7530504	682174	3778217	2807943	970274	42843	6681	147434	471214	5282		147482	149338	307342	1959	308	22835	20167	140112	14816	154928	9200	96901	1044	2762771	2344876	342529		35219	27820
8	2008		50000000		5	0	0	CALIFORNIA			06		36249872			199202538	147287966	192428706	140514134	117361976	2279103	39807724	31972874	7834850	327260		2172936	3421457	34949	754799	1037457	85992	7642180	47839	12555	61467	95460	2704632	235185	2939817	669928	3795476	19638	67632969	55745970	11849097	6303		31599
8	2008		60000000		6	0	0	COLORADO			06		4766248			26521512	21559913	19617888	14656289	9624636		3519589	2312731	1206858	35472	108187	190750	637193	2747	11810	220699		377179	6085	714	13115	75023	219590	13587	233177	14250	33717	1098	5727868	5067981	507986	427		151474
8	2008		70000000		7	0	0	CONNECTICUT			06		3495753			21474407	17129509	21416334	17071436	13946399		5812903	3545734	2267169	47016	451789	199297	489839	8308	241913	334907	494100	355345	6478	35	17399	5831	201364	39202	240566		79686	5350	7778151	6851937	604413	166318	155471	12
8	2008		80000000		8	0	0	DELAWARE			06		852747			6649109	5313434	6555960	5220285	2930955		484515		484515	14735		93974	117746	143	49805	125337	82775	1033345	804	434	618856	1995	46413	2814	49227	6888	244748	110393	1413095	1006859	308676	460	95966
8	2008		100000000		10	0	0	FLORIDA			06		18057508			68885833	49009341	71467243	51590751	35977055	2100	29420120	21518100	7902020	609185	131978	714400	2289166	19227	3159400	443732	534932	1879315	36833	9000	220112	15501	1153139	161590	1314729	33175	246783	3182	4675520		2208600	12220	2398700	56000
8	2008		110000000		11	0	0	GEORGIA			06		9342080			41153807	28063614	36671549	23581356	18070032	81928	7688845	5796653	1892192	165640		348218	1011202			233158	133974	496270	2343	136	32423	20907	296648	64896	361544	26	70090	8801	9802989	8845476	943042	50	14421
8	2008		120000000		12	0	0	HAWAII			06		1278635			9298617	7205765	9301983	7209131	5147569		3302179	2619595	682584	45620		99158	94080		127481	89265	226980	156781			1575	424	111262	404	111666	15819	25790	1507	1688609	1544835	105294	164	38316
8	2008		130000000		13	0	0	IDAHO			06		1463878			7151673	5105061	6808584	4761972	3651917		1743294	1347327	395967	7562		83213	239881	1650	1599	54781	7281	270270	1655	411	2279	36403	124369	7293	131662	33655	60054	4151	1638353	1438518	190194	32		6758
8	2008		140000000		14	0	0	ILLINOIS			06		12777042			56667679	41925842	53365067	38623230	29916869	59134	14884175	7935417	6948758	158067	733278	316282	1334664	8360	1869486	613651	1914970	2343858	11488	885	334958	34864	1381390	77590	1458980	9000	487297	6386	12629702	10320000	1860000	372862	76840
8	2008		150000000		15	0	0	INDIANA			06		6302646			29315999	20966981	29244852	20895834	15117458	7170	8396009	5738829	2657180	44707	817631	188794	856301	4226	214755	519871	10895	799999	10719	304930	3364	16709	190165	226096	416261		43592	4424	5914280	4837524	909494	165582		1680
8	2008		160000000		16	0	0	IOWA			06		2972566			15939935	11309583	15013528	10383176	6892041		2960567	1840862	1119705	14449	294467	111647	442183	4102		252857		639779	10704	22917	39825	26549	404006	15000	419006	12868	105979	1931	3291695	2848393	347248	79783	16271
8	2008		170000000		17	0	0	KANSAS			06		2755817			13541510	10045993	13504781	10009264	7159748	79026	3091221	2264747	826474	106299	500	133913	431755	1948	851	118253	32955	303696	2653	148	54786	21478	172111	17270	189381	5373	27180	2697	3685805	2944851	528011	44247		168696
8	2008		180000000		18	0	0	KENTUCKY			06		4204444			20623791	13993192	20837802	14207203	10043875	503105	4718517	2875836	1842681	107507	220	151809	617826	5670	56906	178558	724185	457343	6136	245	75832	25520	212037	19945	231982		113539	4089	4364910	3483138	533630	51001	3807	293334
8	2008		190000000		19	0	0	LOUISIANA			06		4243288			31170200	16989359	30681189	16500348	11003870	46643	5538890	3459383	2079507	54993	742831	478288	604377	4474	13965	145578	35001	498612			252900	30902	87189	11455	98644	5453	107632	3081	4919725	3169686	703196	11148		1035695
8	2008		200000000		20	0	0	MAINE			06		1314910			7493041	5065147	7493105	5065211	3785719	37280	1705306	1060557	644749	17404	20391	97242	229849	3000	32685	150499	93679	231268	4150	745	8014	16317	84322	11823	96145		96049	9848	1811865	1562839	184515	39891	24620
8	2008		210000000		21	0	0	MARYLAND			06		5602017			28452629	20927569	28845223	21320163	15743757	630809	6278586	3748933	2529653	28966	14783	414233	808964	1806	133513	376112	751276	697481	1022	30	89736	15247	442018	29373	471391		117998	2057	8136881	6940134	735324	243425	154491
8	2008		220000000		22	0	0	MASSACHUSETTS			06		6434389			43726890	34036407	41426409	31735926	22062871	7500	6206992	4098089	2108903	71935	3494	396196	672654	3496	24148	436942	500038	685045	3081	439	23561	5289	287738	92881	380619	1500	167563	102993	15163334	12496142	2179956	253966	188170
8	2008		230000000		23	0	0	MICHIGAN			06		10102322			42802955	29439015	49316492	35952552	24781626	2264306	11920372	8225599	3694773	138779	129684	223198	994937	8188	21317	1076087	1102583	1354001	14124		20347	47073	892817	51928	944745	19554	151006	157152	9242947	7181055	1778317	234	169835	113506
8	2008		240000000		24	0	0	MINNESOTA			06		5154586			29707313	22451674	29682086	22426447	18320891	712463	7433063	4550838	2882225	72563	43219	347045	648565	967	47	419127	1350692	1011289	1682	1137	7400	57947	511513	50168	561681	836	330155	50451	9164076	7777259	1040479	115523	198994	31821
8	2008		250000000		25	0	0	MISSISSIPPI			06		2899112			16253029	8534235	16504961	8786167	6745743	23979	4229443	3135390	1094053	42092	194037	193872	442119		1954	58327	161652	418771	2929	4826	129770	15398	123203	34385	157588	7897	84158	16205	2073550	1551079	384643	1215		135248
8	2008		260000000		26	0	0	MISSOURI			06		5837639			25285284	16710854	24253709	15679279	10919336	28970	4770631	3228274	1542357	31173	345771	283960	736303			109365	35785	604928	4771	1770	88705	30544	269443	15558	285001	20930	155020	18187	5514807	5118849	384010	3137	8728	21
8	2008		270000000		27	0	0	MONTANA			06		946795			6402859	4483733	5490621	3571495	2457929	220327	544402		544402	27166	63150	65419	205819	73	48843	94020	39912	311029	2944	8220	3128	46797	143972	7916	151888	10	90416	7626	1382171	870064	161713	18		347221
8	2008		280000000		28	0	0	NEBRASKA			06		1763765			8384577	5823758	8357739	5796920	4228800	2264	2035441	1534134	501307	26254	5659	37250	294149	234	56592	75479	5690	206783	453	363	7157	15490	90845	8735	99580		62755	20985	1984312	1726145	232852	6844	13503	4968
8	2008		290000000		29	0	0	NEVADA			06		2492427			10471591	8613781	9431327	7573517	6148455	213293	4942079	3077433	1864646	40401	1047800	256814	311953		20849	134617	52212	541796		96682	72249	8563	169896	16133	186029		172781	5492	451287				92555	74130
8	2008		300000000		30	0	0	NEW HAMPSHIRE			06		1311821			6319486	4489117	5707224	3876855	2251179	387623	792947		792947	12508	236	85820	137206	2916	78723	169789	305749	215878	3061	322	39082	9720	93679	13226	106905	7123	46844	2821	854731	117936	614794	132	121869
8	2008		310000000		31	0	0	NEW JERSEY			06		8666075			55065611	43848038	51395700	40178127	30616510	2998	12519601	8915515	3604086	104104	412986	542920	563266		930457	789351	261002	1452361	7804	76272	313322	13211	432164	37579	469743	1475	567840	2694	16641550	12605545	2819906	698694	517405
8	2008		320000000		32	0	0	NEW MEXICO			06		1942302			12458381	8136140	13279063	8956822	5211507	57665	2662257	1922922	739335	41230	59742	144256	250418	660	35777	48235	159017	254544	3061	531	16941	23104	179367	4780	184147	1127	25438	195	2237041	1198400	403500	39		625938
8	2008		330000000		33	0	0	NEW YORK			06		19281988			145475808	100570431	131165768	86260391	65244750		20150046	11294737	8855309	205253	951	1137058	1683167	30875	763658	973489	4060858	1229922	47697	79	70094	43277	748000	145084	893084	12693	147920	15078	43864782	36563948	5037830	1037531	1225473
8	2008		340000000		34	0	0	NORTH CAROLINA			06		8869442			50387762	37799209	42064048	29475495	22809716		8934786	5269929	3664857	260382	14267	506003	1582400		388780	248159	664866	1435665	14751		456035	16410	609158	134196	743354		198359	6756	12439265	10993927	1206412	176254	60783	1889
8	2008		350000000		35	0	0	NORTH DAKOTA			06		637460			4921091	3687617	4655088	3421614	2312056	1901	873406	530078	343328	6916	9196	37426	143389	548	34438	24127	87288	165810	247	285		15460	88453	4087	92540	6	57272		1270939	317249	161925	73		791692
8	2008		360000000		36	0	0	OHIO			06		11463513			65560795	48467178	54382534	37288917	26074544		12745395	7865674	4879721	92696		443861	1842595	10714	1141926	950940	396989	2656231	38668	9089	1016170	37535	810132	79622	889754	40357	603016	21642	10672918	9847506	754633	61359		9420
8	2008		370000000		37	0	0	OKLAHOMA			06		3577536			18656746	12951200	17826212	12120666	8330786		3033802	2096220	937582	86433	10988	146982	384814	1805	30499	252374	23687	891423	5030	86727	52713	17674	631732	14589	646321	5	81952	1001	4405561	2787445	360065	54557	16138	1184765
8	2008		380000000		38	0	0	OREGON			06		3691084			17346580	12511409	16856418	12021247	7487873	21569	969734		969734	15543	50	50034	413521	3673	87721	254955	144237	917300	2999	1239	13494	38919	484291	31906	516197	29696	307164	7592	5579270	4968791	477113	109549	12002	11815
8	2008		390000000		39	0	0	PENNSYLVANIA			06		12402817			71142087	54971801	60800175	44629889	32123740	58681	15306013	8873309	6432704	277427	791573	698200	2102168	23230	1354940	1025822	159344	2822738	16458	261229	813344	71095	814486	61881	876367	49999	717456	16790	13936308	10408439	2191420	803367	507369
8	2008		400000000		40	0	0	RHODE ISLAND			06		1061641			6694627	4606474	6390725	4302572	2761356	1083	1381115	846870	534245	11495		52553	126718	2806	100332	113998	126343	95792	266	710	4255	1986	52248	660	52908		35182	485	1283366	1091705	145866	35040	10461
8	2008		410000000		41	0	0	SOUTH CAROLINA			06		4330108			22836798	16556575	20236860	13956637	8435550	9935	4279163	3051608	1227555	150065	37957	125696	534252		26458	31073	322054	433877	7377	2041	77908	17157	142120	44717	186837		131930	10627	3712575	3327800	312600	344	71831
8	2008		420000000		42	0	0	SOUTH DAKOTA			06		788467			2910381	1653935	3426159	2169713	1321368		1072252	732438	339814	13808	8334	61801	129619	325	3235	63903	58789	172165	319	93	3210	27733	47285	2513	49798		78529	12483	76951		69879	113	121	6838
8	2008		430000000		43	0	0	TENNESSEE			06		6074913			25626489	17318335	25105575	16797421	11538430		8612382	6832948	1779434	116189		401997	872892		9627	272433	106296	1287826	12222	252	644694	32401	270176	43827	314003	5770	271065	7419	1638222	290986	1005880	103464	199971	2357
8	2008		440000000		44	0	0	TEXAS			06		23407629			94310376	60698987	99010018	65398629	45536833		34367305	21630136	12737169	784069	36318	1452882	3103170	11906	1015882	1446895	4886047	7039520	52891	8210	4474458	93664	1456101	116932	1573033	24066	719279	93919	4130008			5580		4124428
8	2008		450000000		45	0	0	UTAH			06		2579535			15419153	11944561	13194250	9719658	6109256		2644034	1964119	679915	39697		132454	377261		30619	62246	37638	371300	1934		3633	27417	280189	13603	293792		38417	6107	3093922	2593129	394638	95		106060
8	2008		460000000		46	0	0	VERMONT			06		620778			5148618	3728024	4857001	3436407	2544197	810051	855261	338941	516320	19812		57267	91535		10532	59247	277927	124736	382	34	4887	6166	79077	5040	84117		27221	1929	754149	623019	84783	15688	26972
8	2008		470000000		47	0	0	VIRGINIA			06		7640249			36153130	28757852	36062290	28667012	18322873	22153	6008032	3571486	2436546	175654	72	396858	920063		150237	168118	625544	653076	11235	119	54591	22368	355683	45425	401108		159171	4484	11639612	10114833	787229	153377	455719	2060
8	2008		480000000		48	0	0	WASHINGTON			06		6374910			36659905	28356229	32272827	23969151	17959833	1741691	14400668	11344622	3056046	266939	43	415028	1169900	3221	468017	413488	319410	953113	11217	15457	25029	31944	487422	61978	549400	21521	246271	52274	864361			110602	709721	44038
8	2008		490000000		49	0	0	WEST VIRGINIA			06		1808699			10736112	7461673	10766289	7491850	4881908	4627	2266891	1109822	1157069	9465		114156	404221	2870	158141	114669	353547	193468	16327	15	6750	16457	86754	3704	90458	20811	42437	213	2416922	1518746	538839	46	11699	347592
8	2008		500000000		50	0	0	WISCONSIN			06		5572660			25469939	18456348	27802380	20788789	14915012	124513	6317062	4268068	2048994	54789	388	172073	1001339	908	327060	485470	6967	909664	1360	549	18360	69615	406806	36391	443197	59542	312167	4874	7563773	6466878	863088	158790	59448	5290
8	2008		510000000		51	0	0	WYOMING			06		512757			6718235	4553583	5624350	3459698	2404843	278812	1115861	981198	134663	1633		26040	75013	177	3308	27362	1130	120773			10870	32691	55722	2215	57937		19275		889397			880		883786
7	2007		10000000		1	0	0	ALABAMA			05		4557808			27147360	20019808	20898228	13770676	8868314	273501	4390386	2278027	2112359	158886	103	276814	567791	2968	744890	150779	210128	477462	3563		98831	16903	204831	16163	220994	12477	124694		3726965	3019510	505886	671	56592	144306
7	2007		20000000		2	0	0	ALASKA			05		663661			12819862	10530889	10582079	8293106	3688447	65780	235797		235797	35044	2446	55402	39303		4096	73994	25512	136315	1777		1405	32349	54672		54672	367	38720	7025	3250555		813762	133		2436660
7	2007		30000000		3	0	0	ARIZONA			05		5939292			31885916	23761933	26192089	18068106	14404976	924995	8289660	6612350	1677310	63190	619	440696	768914	432	45346	358113		413204	9986	26	21828	30549	213008	27013	240021		98885	11909	4777117	3747387	986170			43560
7	2007		40000000		4	0	0	ARKANSAS			05		2779154			18175873	13889779	14161006	9874912	7391778	633016	3854708	2904401	950307	46755	2655	138612	462056	5417		148317	146495	298309	1822	445	22810	20496	131292	14967	146259	7914	92376	6187	2605745	2168441	362983		42433	21579
7	2007		50000000		5	0	0	CALIFORNIA			05		36132147			297608865	247719116	187204219	137314470	114736981	2304092	40503828	32669175	7834653	333789		2178336	3432527	37527	687164	1078536	86774	7415002	48881	12241	64014	90360	2621956	227996	2849952	876698	3468911	3945	64514059	53318287	11157898	6348		31526
7	2007		60000000		6	0	0	COLORADO			05		4665177			26572818	22159457	18172637	13759276	9216983		3450208	2196193	1254015	34394	112536	182111	684590	2972	9750	227662		354417	6097	831	8887	76146	204994	10427	215421	11071	35221	743	5412358	4795423	479445	602		136888
7	2007		70000000		7	0	0	CONNECTICUT			05		3510297			25699412	21532237	20730949	16563774	13271789		5316797	3030353	2286444	40411	465737	233942	439673	8650	233555	253774	610702	363973	6385	40	17800	5581	203399	38026	241425		87471	5271	7591019	6335078	894317	178380	183244
7	2007		80000000		8	0	0	DELAWARE			05		843524			7454860	6213119	6336322	5094581	2905905		459209		459209	14802		110167	117484	147	47665	88085	80859	1006434	977	450	624210	1049	34783	2665	37448	6987	240730	94583	1440262	1025416	302222	893	110935
7	2007		100000000		10	0	0	FLORIDA			05		17789864			98192639	78998112	69155488	49960961	38818707	40518	30615783	22848990	7766793	653721		785875	2305859	28098	3023849	454017	515374	1875317	36846	5048	196157	14750	1176282	172643	1348925	33519	239006	1066	6287089		2442516	43397	3755306	45870
7	2007		110000000		11	0	0	GEORGIA			05		9072576			45157349	32151979	36403949	23398579	18253216	78958	7854746	5915521	1939225	160068		341716	1082874			242799	111768	486182	1483	87	29908	19737	289931	63487	353418	11	73035	8503	9833330	8799415	1017187	1403	15325
7	2007		120000000		12	0	0	HAWAII			05		1275194			11100927	9036982	8997953	6934008	5090499		3227965	2557644	670321	46034		99079	89729		124017	85779	225683	152895			1478	440	108314	446	108760	14580	26176	1461	1709639	1560306	100847	162	48324
7	2007		130000000		13	0	0	IDAHO			05		1429096			9132519	7252396	6446380	4566257	3536574		1668798	1277533	391265	7416		85622	231894	1931	2260	55320	6822	264108	1600	359	2448	33889	125306	6599	131905	34068	56481	3358	1603668	1406462	188229	177		6649
7	2007		140000000		14	0	0	ILLINOIS			05		12763371			71322681	57084839	52409684	38171842	30065517	60397	14914827	7817291	7097536	155680	832094	328949	1453706	8515	1878521	638796	1801275	2381112	11387	1229	201366	35516	1354997	70721	1425718		700237	5659	12709181	9408437	2936360	264395	99635	354
7	2007		150000000		15	0	0	INDIANA			05		6271973			32657045	24678065	27565172	19586192	14198709	5427	7942905	5423501	2519404	39704	830330	190811	880874	4572	202843	360530	9740	496368	10848	4896	7111	18466	182932	228873	411805		39189	4053	5754009	4615605	987111	150290		1003
7	2007		160000000		16	0	0	IOWA			05		2966334			19053312	14674568	14119773	9741029	6469752		2767626	1786668	980958	14237	276132	105223	447484	2675		135207		615343	10499	22053	35742	27076	401265	6864	408129	11543	91931	8370	3086783	2666601	325077	77750	17355
7	2007		170000000		17	0	0	KANSAS			05		2744687			15605130	12448741	12610444	9454055	6893359	73383	3057029	2242025	815004	101260	535	129841	431394	2760	892	120587	27735	302685	2603	215	56152	20877	169653	19718	189371	5237	25309	2921	3460262	2744934	527427	55620		132281
7	2007		180000000		18	0	0	KENTUCKY			05		4173405			25425505	19087349	20058220	13720064	9895207	493623	4590295	2817636	1772659	102201	190	148247	570540	5833	52584	177527	715537	459329	5345	284	76602	24911	209881	17442	227323	10110	110597	4157	4351960	3041535	988065	43578	3469	275313
7	2007		190000000		19	0	0	LOUISIANA			05		4523628			33938301	21543201	28129229	15734129	10973115	38757	5481652	3481242	2000410	53881	726078	402298	616636	4643	17607	147262	32005	570472			315296	28312	110997	11870	122867	5797	95046	3154	4882234	3214163	752773	11134		904164
7	2007		200000000		20	0	0	MAINE			05		1321505			9358257	6964303	7352424	4958470	3696065	37807	1688712	1054812	633900	16976	19930	85169	232650	3488	24442	158953	92292	232091	4159	704	7978	15769	85691	11590	97281		97434	8766	1737455	1469295	183852	54820	29488
7	2007		210000000		21	0	0	MARYLAND			05		5600388			35166780	27967367	27554325	20354912	15094183	595373	5811886	3447828	2364058	28682	7540	385026	753988	2019	132789	277755	776259	722214	1089	26	73779	13708	459907	25559	485466		146027	2119	7964710	6679168	782030	224322	214347
7	2007		220000000		22	0	0	MASSACHUSETTS			05		6398743			49976395	39781658	39183412	28988675	20691368	74	6005944	4075549	1930395	71728	3805	397280	676119	3859	24000	438074	315530	693525	3118	447	25418	5437	300426	82302	382728	17600	162032	96745	13991825	11399649	2106898	249597	235681
7	2007		230000000		23	0	0	MICHIGAN			05		10120860			61918850	48835697	47667132	34583979	23848753	2322506	11602093	7983098	3618995	136483	159363	223754	1034462	9168	20829	1131712	903224	1375194	13461		20314	49981	909353	51430	960783	21884	152040	156731	8548960	6442678	1786213	712	237483	81874
7	2007		240000000		24	0	0	MINNESOTA			05		5132799			38733292	32052631	28464373	21783712	17768434	674559	7302090	4470596	2831494	72315	49137	318179	644172	1520	50	448380	1297741	973363	1602	1052	6763	59512	512656	48450	561106		297385	45943	8818422	7230854	1183816	107599	261562	34591
7	2007		250000000		25	0	0	MISSISSIPPI			05		2921088			22489722	13378556	17488471	8377305	6481876	47621	4178190	3155622	1022568	41977	185847	191973	448826		2049	55631	96265	403092	2777	5866	125580	14709	124836	31192	156028	7563	79679	10890	1852973	1401809	369205	145		81814
7	2007		260000000		26	0	0	MISSOURI			05		5800310			32729141	24724097	23099370	15094326	10705687	26397	4814498	3272919	1541579	31324	339579	294947	736652			108876	30201	631284	4199	902	76570	30697	253464	16992	270456	20191	165609	62660	5233508	4834820	390657		7945	58
7	2007		270000000		27	0	0	MONTANA			05		935670			7128138	5314182	5190475	3376519	2319992	201825	530159		530159	25669	60179	63060	210693	136	40674	91470	38278	308304	1665	4988	3023	47076	150082	8560	158642	14	85425	7471	1279704	832916	178707	755		264740
7	2007		280000000		28	0	0	NEBRASKA			05		1758787			9792790	7260233	8186788	5654231	4122427	2395	2003650	1484170	519480	25828	5521	36625	320509	233	54282	71526	4956	207361	282	348	7081	15270	91150	8945	100095		63250	21035	1909021	1650895	213027	27366	15234	2499
7	2007		290000000		29	0	0	NEVADA			05		2414807			14183610	12092354	9733698	7642442	6304752	184467	5126064	3212848	1913216	39862	1089065	259329	328433		11193	137649	47685	522606		95256	72119	9114	170142	15639	185781		154860	5476	471615			759	129725	62178
7	2007		300000000		30	0	0	NEW HAMPSHIRE			05		1309940			7194142	5419054	5471722	3696634	2175057	385268	734894		734894	12519	191	87346	129182	3148	73494	138511	290503	209662	3266	322	37382	8782	85806	13225	99031	6867	51161	2851	845233	107452	595789	377	141605
7	2007		310000000		31	0	0	NEW JERSEY			05		8717925			65908594	54413648	50159966	38665020	29487862	3796	12180803	8609639	3571164	103293	450115	478699	561519		926730	784329	266479	1497110	6909	78045	320793	12398	449060	39049	488109	1498	587255	2103	15806153	11727192	2887137	604700	587124
7	2007		320000000		32	0	0	NEW MEXICO			05		1928384			17233717	13013883	12993907	8774073	5527217	55644	2646901	1936640	710261	41857	70893	120823	243757	1378	30000	46775	154778	244441	302		2955	21660	190410	3929	194339	353	24469	363	2580231	1177918	459880	79		942354
7	2007		330000000		33	0	0	NEW YORK			05		19254630			177145384	131563762	128656529	83074907	63161582		19505685	10879888	8625797	194222	671	1172298	516224	28087	773876	981861	4958558	1327930	58173	67	71518	40763	817299	157241	974540	19016	149476	14377	42327967	34579992	5416105	1053384	1278486
7	2007		340000000		34	0	0	NORTH CAROLINA			05		8683242			50940593	38610229	41439572	29109208	22612798		8866005	5202423	3663582	246163	15882	487119	1608984		372028	241314	692092	1338413	14371		399207	17419	614000	126775	740775		162303	4338	12408380	10588951	1565544	177543	74444	1898
7	2007		350000000		35	0	0	NORTH DAKOTA			05		636677			4786348	3558478	3942336	2714466	1782990	1787	808706	484341	324365	6447	8927	30168	138813	255	35475	24236	80044	127842	280	292		14626	57635	4008	61643	4	50997		844655	316894	136424			391337
7	2007		360000000		36	0	0	OHIO			05		11464042			87341858	70650244	53035118	36343504	25697905		12447998	7750543	4697455	91521		447603	1719809	12116	1106302	986252	333852	2322424	38706	19910	648584	49494	812487	82478	894965	41465	608242	21058	10927483	9722928	1125654	71886		7015
7	2007		370000000		37	0	0	OKLAHOMA			05		3547884			22202900	16796544	17107384	11701028	8140573		2939995	1964098	975897	79694	11096	197026	396991	1834	29969	231428	27859	835938	4843	52207	49999	20286	608318	13650	621968	29	85544	1062	4364640	2774851	561375	66650	17218	942148
7	2007		380000000		38	0	0	OREGON			05		3641056			30674935	25729890	17098318	12153273	7742862	21791	782874		782874	13889	90	56167	416964	2592	22071	271101		832937	2836	2768	11355	39890	460186	32002	492188	1991	275423	6486	6105260	5595831	405857	79649	11410	12513
7	2007		390000000		39	0	0	PENNSYLVANIA			05		12429616			83112062	67018494	59113680	43020112	30837657	64467	14482543	8661711	5820832	264665	255074	693984	2142989	24737	1299169	1018438	121776	2847005	16183	313973	776886	67636	818588	58400	876988	56405	723015	15919	13443642	9812726	2286527	736610	583427
7	2007		400000000		40	0	0	RHODE ISLAND			05		1076189			8398170	6383643	6259541	4245014	2766046	1479	1356587	875619	480968	11356		56581	131696	2902	102119	119867	56447	94012	149	948	4189	1781	52539	565	53104		32887	954	1313968	1085600	179168	35962	13144
7	2007		410000000		41	0	0	SOUTH CAROLINA			05		4255083			26864143	20432931	20275961	13844749	8688935	9361	4577312	3233632	1343680	147401	38095	123003	533285		39985	31672	430239	471080	8629	1494	67065	17156	171778	52183	223961		141521	11254	3631182	3239468	311902	1560	78252
7	2007		420000000		42	0	0	SOUTH DAKOTA			05		775933			4926114	3650039	3299214	2023139	1265925		1020081	711321	308760	13414	7765	58981	123484	303	2862	46665	55286	163851	315	92	3101	26437	45417	2478	47895		75011	11000	81993		76665	506	122	4700
7	2007		430000000		43	0	0	TENNESSEE			05		5962959			29435966	21094028	24778159	16436221	11390037		8363985	6772468	1591517	112035		374502	859743		7813	135802	101622	1270137	11524	309	635002	34108	271080	44811	315891	6799	259037	7467	1755915	249145	1120422	111191	239872	1604
7	2007		440000000		44	0	0	TEXAS			05		22859968			113832250	85548783	87967705	59684238	40314714		31811384	20434675	11376709	735650	26390	1292460	3075308	10919	995056	1330589	3910337	5735796	51375	7945	3215219	91384	1433781	116929	1550710	17481	763108	38574	2767534			4594		2762940
7	2007		450000000		45	0	0	UTAH			05		2469585			16068068	12963765	12667487	9563184	6075590		2625037	1953643	671394	35872		123665	382381		30231	62473	36772	388621	1842		5038	26111	303466	10465	313931		36588	5111	3061932	2561001	398894	498		101539
7	2007		460000000		46	0	0	VERMONT			05		623050			5442433	4062463	4790470	3410500	2563506	889022	844977	334413	510564	19204		55131	87370		10310	64300	274249	111408	375		4693	5775	75831	5412	81243		17351	1971	718099	581189	83362	17806	29830
7	2007		470000000		47	0	0	VIRGINIA			05		7567465			47233782	40380778	35223501	28370497	18666687	20676	6095942	3634588	2461354	167754	130	384894	918849		139705	172077	677945	673592	11157	116	57257	26402	367848	45733	413581		160516	4563	11876477	10238776	879575	152864	582309	2006
7	2007		480000000		48	0	0	WASHINGTON			05		6287759			47043353	39150543	31225741	23332931	17705980	1688530	13851911	10861327	2990584	253225	76	391949	1128798	1994	444134	444688	325720	895327	11099	13574	24022	32214	459158	61148	520306	16869	233237	44006	1270212			182853	1038632	48727
7	2007		490000000		49	0	0	WEST VIRGINIA			05		1816856			12525048	9268421	10631568	7374941	4642230	4104	2213341	1129531	1083810	9012		111176	349167	3097	152529	111392	347437	184370	11560	15	8691	16701	87715	3229	90944	13956	42282	221	2240415	1360511	539136	199	12249	328320
7	2007		500000000		50	0	0	WISCONSIN			05		5536201			40430664	33661376	26722678	19953390	14482624	120103	6037081	4158611	1878470	52205	360	156765	996200	1018	350583	313645	7694	860536	1641	612	16957	71017	365968	31269	397237	65255	302866	4951	7464904	6333633	923359	121113	71730	4960
7	2007		510000000		51	0	0	WYOMING			05		509294			6091326	4144068	4820460	2873202	2025090	266498	825964	698437	127527	2776		23701	72037	180	2977	24610	1246	126316			9514	30891	65043	2003	67046		18851	14	806312			2680		803632
6	2006	06R	10000000	0	1	0	0	ALABAMA STATE GOVT	1	0930	05	BB	4537299			23670922	16083259	20306022	12718359	8529676	249383	4233895	2221506	2012389	120662	89	273432	566700	3207	692174	154321	201804	481969	2429	0	88112	16602	223052	14491	237543	11710	125573	0	3325007	2766239	558768	1865	54779	182778
6	2006	06R	20000000	0	2	0	0	ALASKA STATE GOVT	2	0630	05	BB	668625			10844814	8688906	8920140	6764232	2484422	54507	208898	0	208898	35225	2412	51912	42087	0	3878	64106	9278	124135	1937	1	1343	26699	52494	0	52494	360	37307	3994	821664	0	821664	576	0	1274642
6	2006	06R	30000000	0	3	0	0	ARIZONA STATE GOVT	4	0630	05	BB	5961239			28011191	19917275	23155158	15061242	11889703	395471	6939047	5366322	1572725	61147	623	419888	772849	529	19688	298001	0	359724	4616	40	14041	22020	189261	25187	214448	0	94484	10075	4143283	3253279	890004	11684	0	40494
6	2006	06R	40000000	0	4	0	0	ARKANSAS STATE GOVT	5	0630	05	BB	2768918			16481194	12193097	13701181	9413084	7015781	574980	3690394	2772131	918263	45541	0	127805	456377	5519	0	148879	134142	287716	1581	188	20916	18960	130196	14425	144621	8770	86960	5720	2381358	2012835	368523	2292	46228	22225
6	2006	06R	50000000	0	5	0	0	CALIFORNIA STATE GOVT	6	0630	05	BB	35885415			263764713	210079708	188443700	134758695	111346857	2260724	39942812	32199800	7743012	318276	0	2202327	3393381	38018	605852	1088703	96455	7587197	45927	9479	61280	86918	2586974	224954	2811928	50770	4508702	12193	61536290	51219823	10316467	3786	0	16048
6	2006	06R	60000000	0	6	0	0	COLORADO STATE GOVT	8	0630	05	BB	4662734			23466755	18740924	17493287	12767456	8522307	0	3253073	2105049	1148024	33217	105595	177783	589533	3398	9291	229207	0	332983	5756	1020	2614	70706	202115	12371	214486	0	37684	717	4716617	4258944	457673	6881	0	212753
6	2006	06R	70000000	0	7	0	0	CONNECTICUT STATE GOVT	9	0630	05	BB	3478714			22896537	18719645	19460063	15283171	12131894	0	4970456	3040683	1929773	41068	457807	253430	432948	9119	172793	256397	306211	370980	6226	34	17689	3810	225939	39853	265792	0	72060	5369	6412626	5777636	634990	196033	181799	0
6	2006	06R	80000000	0	8	0	0	DELAWARE STATE GOVT	10	0630	05	BB	838519			6839982	5621032	5954563	4735613	2860749	0	431518	0	431518	14238	0	85786	120090	166	40829	88526	81883	972702	706	479	595813	1056	33890	2503	36393	6261	252984	79010	1314210	1018633	295577	4040	136877	0
6	2006	06R	100000000	0	10	0	0	FLORIDA STATE GOVT	12	0630	05	BB	17702476			83745273	63741587	66561457	46557771	37201518	187941	27584580	20788525	6796055	642926	0	879079	2264350	28145	2018612	456794	506149	1899350	35855	4696	191716	14609	1191111	175755	1366866	31112	253223	1273	2405863	0	2405863	71300	4996694	55790
6	2006	06R	110000000	0	11	0	0	GEORGIA STATE GOVT	13	0630	05	BB	9093958			37594200	26984735	32352787	21743322	17033651	75676	7444781	5802913	1641868	156124	0	342982	899222	0	0	243540	0	538760	795	0	61068	22545	281117	40160	321277	0	133075	0	8931098	8040366	890732	10948	96	0
6	2006	06R	120000000	0	12	0	0	HAWAII STATE GOVT	15	0630	05	BB	1264468			9856552	8022159	8551896	6717503	4918655	0	3011603	2355316	656287	45955	0	92219	87476	0	120679	88261	221697	147620	0	0	1402	372	108030	465	108495	12959	22847	1545	1698841	1550757	148084	4017	56574	0
6	2006	06R	130000000	0	13	0	0	IDAHO STATE GOVT	16	0630	05	BB	1424127			7785621	5949264	5978897	4142540	3142663	0	1462891	1078543	384348	7089	0	86077	228140	1035	2285	53525	6197	252209	1514	373	2423	34608	117752	6066	123818	33179	53499	2795	1420871	1222569	198302	1818	0	2897
6	2006	06R	140000000	0	14	0	0	ILLINOIS STATE GOVT	17	0630	05	BB	12704063			62728922	49341652	49271484	35884214	28128749	64596	14175135	7760590	6414545	152300	826835	319805	1445821	10546	1769960	640333	1248945	2464626	11051	1385	200283	41026	1464272	72823	1537095	0	664511	9275	11035374	8635104	2400270	271860	116594	564
6	2006	06R	150000000	0	15	0	0	INDIANA STATE GOVT	18	0630	05	BB	6248569			32854548	25584055	29603636	22333143	13625667	7569	7573932	5334275	2239657	37375	805510	177663	838295	4714	11783	355525	8792	468890	10326	4053	6847	17912	176900	207518	384418	0	44032	1302	5425421	4381548	1043873	148908	0	947
6	2006	06R	160000000	0	16	0	0	IOWA STATE GOVT	19	0630	05	BB	2951775			16808578	12512564	13434028	9138014	6118897	0	2732256	1800829	931427	14269	252621	121428	441867	2306	0	98936	0	598155	9870	18589	37851	27036	394576	10957	405533	10969	85962	2345	2698751	2413775	284976	71640	18095	0
6	2006	06R	170000000	0	17	0	0	KANSAS STATE GOVT	20	0630	05	BB	2742204			13615302	10300532	11448515	8133745	6275075	65220	2934408	2127597	806811	95867	583	127819	432530	3006	883	122991	23132	291600	2592	220	52910	20268	168050	19582	187632	5133	20033	2812	2782387	2401128	381259	51784	0	149676
6	2006	06R	180000000	0	18	0	0	KENTUCKY STATE GOVT	21	0630	05	BB	4165958			23542502	17167551	20061184	13686233	9953098	505248	4656462	2748643	1907819	97582	230	354148	533534	14634	0	193242	714449	540450	5076	259	104173	22007	201548	21346	222894	10326	170724	4991	3920155	2918536	1001619	45990	3212	281581
6	2006	06R	190000000	0	19	0	0	LOUISIANA STATE GOVT	22	0630	05	BB	4495627			27679632	18600206	22925700	13846274	9651457	45591	5318769	3427486	1891283	53132	603858	392035	648621	53022	12753	96762	31100	552213	0	0	278029	26018	130591	13450	144041	3512	97609	3004	3007294	2501120	506174	11194	0	716396
6	2006	06R	200000000	0	20	0	0	MAINE STATE GOVT	23	0630	05	BB	1311044			8639110	6058992	7573532	4993414	3598579	41190	1668485	1041216	627269	14090	10748	93915	229066	3735	25328	154825	95562	222048	3593	800	6385	17413	83222	10478	93700	0	93283	6874	1556943	1368927	188016	75330	34583	0
6	2006	06R	210000000	0	21	0	0	MARYLAND STATE GOVT	24	0630	05	BB	5575552			31004534	24036765	26270398	19302629	14624889	576515	5722890	3381694	2341196	27943	10653	345816	768742	2013	119341	280307	786381	694443	1009	31	61366	12933	446520	25943	472463	0	144457	2184	6998228	6151365	846863	221883	270328	0
6	2006	06R	220000000	0	22	0	0	MASSACHUSETTS STATE GOVT	25	0630	05	BB	6434343			45499157	36697808	36522412	27721063	19395270	76	5937961	4009371	1928590	69526	4315	427060	671844	4181	0	435336	316328	662864	2892	428	24443	5565	296382	72393	368775	0	158386	102375	12342446	10483437	1859009	196280	255643	0
6	2006	06R	230000000	0	23	0	0	MICHIGAN STATE GOVT	26	0930	05	BB	10093266			62087004	49535478	46001404	33449878	23714514	2240348	11606609	8080905	3525704	133284	155461	219538	1061656	9915	23430	1171889	750531	1365856	13219	0	20417	49896	905298	50526	955824	18962	148850	158688	8112472	6226304	1886168	593	297680	90956
6	2006	06R	240000000	0	24	0	0	MINNESOTA STATE GOVT	27	0630	05	BB	5104890			34772988	28112098	27690770	21029880	17331413	634697	7225999	4437407	2788592	70938	51303	329034	646453	1508	49	446117	1243190	983817	1557	975	6963	57793	521003	45779	566782	0	300463	49284	7934837	6862953	1071884	212881	311160	28022
6	2006	06R	250000000	0	25	0	0	MISSISSIPPI STATE GOVT	28	0630	05	BB	2898209			17743579	10770375	14604494	7631290	5989603	44661	3921993	3047837	874156	42200	145711	165968	442881	0	9174	58098	10124	359174	2418	5345	109018	13927	122170	26429	148599	0	71913	7954	1571714	1254733	316981	2151	0	89910
6	2006	06R	260000000	0	26	0	0	MISSOURI STATE GOVT	29	0630	05	BB	5785130			28760284	20823795	22372539	14436050	10180045	25107	4669311	3100045	1569266	29543	344088	283333	738690	0	0	111322	62290	628374	4125	52	71310	29471	280875	17548	298423	18356	148523	58114	4835117	4491428	343689	14640	7408	49
6	2006	06R	270000000	0	27	0	0	MONTANA STATE GOVT	30	0630	05	BB	934888			6130467	4304774	4935220	3109527	2126324	194362	513927	0	513927	23574	57297	64521	207256	33	28203	89299	43744	243320	1948	4847	1139	41443	145116	5119	150235	9	43431	268	922586	768911	153675	1773	0	247385
6	2006	06R	280000000	0	28	0	0	NEBRASKA STATE GOVT	31	0630	05	BB	1751069			9103340	6631310	8045282	5573252	3961093	2473	1859131	1409015	450116	24819	5842	37470	304217	252	3093	67026	7397	206804	169	0	6985	14800	91100	8625	99725	0	64125	21000	1807320	1545024	262296	69635	12910	2820
6	2006	06R	290000000	0	29	0	0	NEVADA STATE GOVT	32	0630	05	BB	2401671			12341503	10361177	9461111	7480785	6152980	163531	4992514	3163832	1828682	38262	1045846	238334	311888	0	11593	138813	43946	768348	0	96696	74119	8313	162443	15084	177527	0	406160	5533	0	0	0	6415	177646	44526
6	2006	06R	300000000	0	30	0	0	NEW HAMPSHIRE STATE GOVT	33	0630	05	BB	1300530			6373151	4655651	5186159	3468659	2080573	384241	707927	0	707927	12624	650	81913	128357	2934	70377	149985	261087	200422	2892	350	4767	8600	88505	5153	93658	6848	80529	2778	623575	80931	542644	3583	160816	0
6	2006	06R	310000000	0	31	0	0	NEW JERSEY STATE GOVT	34	0630	05	BB	8634657			57610331	46231877	46445905	35067451	26266187	3479	10493283	6853418	3639865	101965	502297	537119	519491	0	921987	801439	255567	1488097	12844	70195	316169	11524	440572	38312	478884	1258	594768	2455	13014993	10506565	2508428	610847	655488	0
6	2006	06R	320000000	0	32	0	0	NEW MEXICO STATE GOVT	35	0630	05	BB	1912884			14733656	10878922	12116954	8262220	5110683	55300	2387718	1741673	646045	37100	56677	103081	240599	362	14654	48405	145167	231491	842	299	2604	17757	179694	4941	184635	811	24474	69	1501139	1123954	377185	3138	0	923304
6	2006	06R	330000000	0	33	0	0	NEW YORK STATE GOVT	36	0331	05	BB	19336376			166078405	120305561	123561396	77788552	57402971	0	19212180	11263576	7948604	191013	1030	1010896	533618	28868	767944	971330	4443905	1295896	42325	104	68475	39902	768681	165629	934310	34688	162886	13206	34831123	30812924	4018199	856834	1206938	0
6	2006	06R	340000000	0	34	0	0	NORTH CAROLINA STATE GOVT	37	0630	05	BB	8661061			45473975	32568034	38883961	25978020	20602549	0	8366868	5021648	3345220	232768	11752	442301	1494367	0	353066	171672	639294	1233539	14277	0	357075	15929	578915	111257	690172	0	152330	3756	10775300	9467278	1308022	149757	75118	1967
6	2006	06R	350000000	0	35	0	0	NORTH DAKOTA STATE GOVT	38	0630	05	BB	635222			4369763	3156291	3667407	2453935	1621912	1621	739092	427487	311605	6341	9372	29125	133607	509	34531	23490	74630	137738	270	288	0	14308	69457	4170	73627	4	49241	0	395743	275630	120113	1046	0	346672
6	2006	06R	360000000	0	36	0	0	OHIO STATE GOVT	39	0630	05	BB	11450954			75304426	58779731	51248795	34724100	24535859	34582	11345016	7733133	3611883	91855	0	442926	1792544	10613	187233	1086712	0	2131861	29757	0	408539	35438	791539	82260	873799	3570	775271	5487	10962063	9859712	1102351	54070	0	8267
6	2006	06R	370000000	0	37	0	0	OKLAHOMA STATE GOVT	40	0630	05	BB	3530087			19651006	14500613	16266435	11116042	7817488	0	2714004	1811630	902374	74859	1776	139327	388628	1653	27016	242231	26884	871904	5065	23096	40928	16114	561142	15461	576603	4	209612	482	3060157	2755776	304381	81923	16769	1059919
6	2006	06R	380000000	0	38	0	0	OREGON STATE GOVT	41	0630	05	BB	3621939			25742792	21102894	16495371	11855473	7590306	23610	773028	0	773028	13643	124	61540	415249	3075	9475	269922	0	826805	3310	2565	9750	39409	477868	33902	511770	13689	239835	6477	5854721	5416466	438255	89283	10827	12032
6	2006	06R	390000000	0	39	0	0	PENNSYLVANIA STATE GOVT	42	0630	05	BB	12351881			73134243	57807527	55418674	40091958	29050577	60491	13779197	8403283	5375914	249194	512	663997	2092822	25619	1156087	1033480	154203	2675599	15606	4361	869096	67842	829189	59090	888279	56772	757664	15979	11138871	9021917	2116954	723654	650657	0
6	2006	06R	400000000	0	40	0	0	RHODE ISLAND STATE GOVT	44	0630	05	BB	1064439			7670233	5522059	6194471	4046297	2741734	1480	1398749	854257	544492	11254	0	52860	133200	3486	95949	125911	121832	98053	153	463	4300	1881	56820	522	57342	0	33256	658	1189347	1019482	169865	39405	14629	0
6	2006	06R	410000000	0	41	0	0	SOUTH CAROLINA STATE GOVT	45	0630	05	BB	4249385			23719970	16852555	19435908	12568493	7759797	9808	4200121	3186306	1013815	143034	36612	134647	511834	0	44173	32056	111459	432250	8713	1553	67798	21846	156077	46230	202307	0	118482	11551	3024004	2727251	296753	3237	90377	0
6	2006	06R	420000000	0	42	0	0	SOUTH DAKOTA STATE GOVT	46	0630	05	BB	779315			4182135	2930821	3219630	1968316	1189089	0	967538	679162	288376	12654	7087	58064	125367	313	2666	28185	54040	154475	315	125	2817	26186	44666	2494	47160	927	66492	10453	61865	0	61865	730	126	4355
6	2006	06R	430000000	0	43	0	0	TENNESSEE STATE GOVT	47	0630	05	BB	5983211			26315890	18113762	23644213	15442085	10650350	0	8018801	6451838	1566963	105470	0	379888	848348	0	6680	124923	101654	1178716	1145	304	584386	31219	266169	42669	308838	6395	238883	7546	1121113	192764	928349	72959	226280	1796
6	2006	06R	440000000	0	44	0	0	TEXAS STATE GOVT	48	0831	05	BB	22811128			103964436	75255726	83471066	54762356	36591749	0	28325786	18275210	10050576	680748	25739	1233494	2993570	11018	951412	545904	3608691	5036216	51931	7640	2605447	89493	1367016	116737	1483753	19227	743391	35334	0	0	0	13360	0	3216387
6	2006	06R	450000000	0	45	0	0	UTAH STATE GOVT	49	0630	05	BB	2501262			14165853	10930193	11789025	8553365	5461647	0	2534259	1890793	643466	33049	0	120119	359218	0	30582	60300	40198	194816	1990	0	4835	23779	103901	19762	123663	0	36370	4179	2625607	2277478	348129	7448	0	99517
6	2006	06R	460000000	0	46	0	0	VERMONT STATE GOVT	50	0630	05	BB	619282			4880873	3592698	4459078	3170903	2406661	824375	801203	326055	475148	18614	0	54722	86018	0	10201	48931	256662	99304	427	0	4759	5454	59428	4826	64254	0	22463	1947	628095	542012	86083	26223	20797	0
6	2006	06R	470000000	0	47	0	0	VIRGINIA STATE GOVT	51	0630	05	BB	7546725			40272795	33599547	32619477	25946229	17192007	20021	5726760	3263647	2463113	160703	85	373781	933207	0	138886	172192	684259	635704	10750	90	51435	21025	355754	45214	400968	0	146937	4499	9936397	9073077	863320	160406	694065	1852
6	2006	06R	480000000	0	48	0	0	WASHINGTON STATE GOVT	53	0630	05	BB	6254579			40832013	33102874	29284277	21555138	16410977	1629571	12906661	10048349	2858312	240744	73	378804	1030005	1899	425238	474907	306642	805726	10754	14294	22597	30944	407513	59669	467182	15188	203702	41065	0	0	0	18561	1002012	48446
6	2006	06R	490000000	0	49	0	0	WEST VIRGINIA STATE GOVT	54	0630	05	BB	1804020			11435205	8210896	10262364	7038055	4558219	3910	2187492	1125766	1061726	9053	0	105371	320734	13612	147702	112027	353227	185432	12893	14	7675	15601	87686	269	87955	20280	40791	223	1830747	1297720	533027	592	13659	336387
6	2006	06R	500000000	0	50	0	0	WISCONSIN STATE GOVT	55	0630	05	BB	5538806			33410533	26777760	25707505	19074732	13795044	113585	5955106	4127972	1827134	50782	315	150817	975646	1246	325314	317911	5103	808237	1431	552	16271	70608	335805	31300	367105	62997	284387	4886	6714715	5906515	808200	108571	80536	3739
6	2006	06R	510000000	0	51	0	0	WYOMING STATE GOVT	56	0630	05	BB	506007			5616758	3607454	4897206	2887902	2122239	217907	747610	624924	122686	1648	0	21817	68845	211	3087	25999	1079	112698	0	0	8187	29388	56728	1892	58620	0	16253	250	0	0	0	864	0	1043160
5	2005	05R	10000000	0	1	0	0	ALABAMA STATE GOVT	1	0930	05	BB	4537299			22296792	14993157	18910066	11606431	7774147	231136	3962816	2033192	1929624	118288	92	272681	559978	3096	630252	152886	192351	438447	2468	0	80654	15455	191141	15008	206149	10865	122855	1	2933829	2536521	397308	14462	48644	144813
5	2005	05R	20000000	0	2	0	0	ALASKA STATE GOVT	2	0630	05	BB	668625			9185403	6868223	7880540	5563360	1858311	42912	198797	0	198797	34638	2458	52958	39565	0	3969	56162	9047	100670	1768	1	1019	25155	52930	0	52930	285	14849	4663	588694	0	588694	1539	0	925699
5	2005	05R	30000000	0	3	0	0	ARIZONA STATE GOVT	4	0630	05	BB	5961239			25310938	17744863	21491541	13925466	11008428	374024	6699014	5208070	1490944	59222	610	396544	705623	462	37980	290503	0	325931	4799	29	12212	18019	170473	16588	187061	0	90877	12934	3550309	2848450	701859	32812	0	26338
5	2005	05R	40000000	0	4	0	0	ARKANSAS STATE GOVT	5	0630	05	BB	2768918			14917752	10807494	12834021	8723763	6538720	542832	3457887	2573503	884384	43307	0	124954	437097	4783	0	147932	126311	312280	1765	291	20929	19981	124996	24859	149855	8131	106972	4356	2152376	1875065	277311	13802	38834	18565
5	2005	05R	50000000	0	5	0	0	CALIFORNIA STATE GOVT	6	0630	05	BB	35885415			250278075	198714166	171786432	120222523	98434685	2164259	37673127	29967136	7705991	314252	0	2232955	3366141	38491	569116	1096224	88812	6707940	45363	8116	63756	77717	2498740	217282	2716022	76216	3717038	3712	51662072	42992007	8670065	213036	0	14251
5	2005	05R	60000000	0	6	0	0	COLORADO STATE GOVT	8	0630	05	BB	4662734			22453274	17917157	15843164	11307047	7648456	0	3057452	2003066	1054386	31593	99092	191941	588869	3833	8952	130106	0	336557	5670	942	4363	63543	204520	14694	219214	0	42068	757	4086570	3770736	315834	22763	0	145114
5	2005	05R	70000000	0	7	0	0	CONNECTICUT STATE GOVT	9	0630	05	BB	3478714			20456647	16493595	18563229	14600177	11584728	0	5128163	3267726	1860437	44236	416496	238284	477108	9666	217482	273392	183773	377130	6346	53	16917	3920	205546	45710	251256	231	93905	4502	5608426	5033442	574984	264795	206214	0
5	2005	05R	80000000	0	8	0	0	DELAWARE STATE GOVT	10	0630	05	BB	838519			6164602	5007202	5468226	4310826	2590217	0	397264	0	397264	13777	0	69369	113663	169	38070	80433	81783	928665	846	330	568540	911	35140	2293	37433	4439	250289	65877	1131341	882472	248869	6180	123560	0
5	2005	05R	100000000	0	10	0	0	FLORIDA STATE GOVT	12	0630	05	BB	17702476			77356361	57956636	62354015	42954290	33894971	299856	25486454	19056249	6430205	622635	0	764559	2093900	28335	1840560	465772	614444	1894180	34295	4190	176414	14583	1196658	167449	1364107	21243	279336	12	1785213	0	1785213	294889	4075258	59121
5	2005	05R	110000000	0	11	0	0	GEORGIA STATE GOVT	13	0630	05	BB	9093958			36111681	26250465	30053266	20192050	15675655	67019	6967153	5310121	1657032	150037	0	331612	926494	0	0	248889	0	528177	1699	0	53280	21350	285161	51991	337152	0	114682	14	8038535	7326225	712310	42657	670	0
5	2005	05R	120000000	0	12	0	0	HAWAII STATE GOVT	15	0630	05	BB	1264468			9091681	7305702	7864376	6078397	4434356	0	2748613	2136604	612009	43717	0	87285	86426	0	108686	85244	200651	143109	0	0	2017	365	99735	531	100266	16871	22117	1473	1505606	1381481	124125	12712	24316	0
5	2005	05R	130000000	0	13	0	0	IDAHO STATE GOVT	16	0630	05	BB	1424127			7204275	5454658	5679277	3929660	2934459	0	1501302	1128485	372817	6813	0	86913	220102	0	1534	51843	5612	238132	1517	352	2075	30639	113676	6838	120514	30160	49987	2888	1181097	1040512	140585	8822	0	2488
5	2005	05R	140000000	0	14	0	0	ILLINOIS STATE GOVT	17	0630	05	BB	12704063			58907457	45908505	46552953	33554001	26411689	56131	13355555	7195445	6160110	147238	826426	366584	1419883	11654	1726498	656473	1005354	2471210	11424	2127	191156	29546	1400405	85908	1486313	0	744869	5775	10119950	7936884	2183066	301423	106972	448
5	2005	05R	150000000	0	15	0	0	INDIANA STATE GOVT	18	0630	05	BB	6248569			27122339	20172929	24262866	17313456	12853976	8874	7195173	5001049	2194124	38719	793566	186526	806862	4733	11543	343078	9097	467002	9920	4029	5418	19575	177324	209393	386717	0	39955	1388	5038282	4213480	824802	143950	0	695
5	2005	05R	160000000	0	16	0	0	IOWA STATE GOVT	19	0630	05	BB	2951775			15631304	11527114	12526815	8422625	5750629	0	2627452	1721763	905689	14062	221676	131183	438322	4369	0	96077	0	589192	9376	20379	37536	25809	382374	13742	396116	13462	81884	4630	2440576	2254107	186469	77003	16406	0
5	2005	05R	170000000	0	17	0	0	KANSAS STATE GOVT	20	0630	05	BB	2742204			12553638	9333670	10580857	7360889	5637807	60572	2791121	2005188	785933	90244	585	122027	422846	3216	812	123978	22225	291142	2455	236	50898	22158	165491	19135	184626	5201	22768	2800	2327867	2079782	248085	49681	0	117424
5	2005	05R	180000000	0	18	0	0	KENTUCKY STATE GOVT	21	0630	05	BB	4165958			21248445	15408067	18157044	12316666	9090882	475494	4251789	2594976	1656813	81751	195	357504	496340	14325	0	37727	668971	553596	5437	325	198600	21795	195032	13279	208311	8608	106673	3847	3514736	3036231	478505	63175	3244	228848
5	2005	05R	190000000	0	19	0	0	LOUISIANA STATE GOVT	22	0630	05	BB	4495627			24851601	17762975	20177492	13088866	8638674	45401	4585883	2861435	1724448	54215	510069	362679	602975	47780	7718	105962	33050	520360	0	0	289351	26845	111459	11177	122636	3059	75116	3353	2744863	2392727	352136	30401	0	711766
5	2005	05R	200000000	0	20	0	0	MAINE STATE GOVT	23	0630	05	BB	1311044			8456220	5927401	7147760	4618941	3215570	43660	1467348	934848	532500	12742	401	81237	228395	4236	24962	91906	88621	202905	2866	703	5638	17476	84140	6914	91054	0	77639	7529	1435115	1299252	135863	32258	34284	0
5	2005	05R	210000000	0	21	0	0	MARYLAND STATE GOVT	24	0630	05	BB	5575552			28647853	21983481	24431221	17766849	13366914	528638	5151756	2889997	2261759	27352	10929	268912	752809	2002	133310	275795	790650	734360	1015	38	64597	12962	478875	41342	520217	0	133373	2158	6468546	5661492	807054	183084	239071	0
5	2005	05R	220000000	0	22	0	0	MASSACHUSETTS STATE GOVT	25	0630	05	BB	6434343			42143055	33725923	34905384	26488252	18034862	70	5802502	3890945	1911557	69251	4607	402303	685524	4677	0	423637	321558	686456	2871	439	25978	5775	316934	92224	409158	0	144893	97342	11023066	9690270	1332796	255127	267641	0
5	2005	05R	230000000	0	23	0	0	MICHIGAN STATE GOVT	26	0930	05	BB	10093266			55398233	42405421	45631683	32638871	23525187	2152022	11534044	8074095	3459949	150888	145811	249524	1076188	10924	29239	1179871	617504	1339931	13305	0	20258	49421	903103	51345	954448	16326	144200	141973	8016114	6108924	1907190	101473	313548	68055
5	2005	05R	240000000	0	24	0	0	MINNESOTA STATE GOVT	27	0630	05	BB	5104890			31723566	25148518	25790017	19214969	15881131	619122	6641039	4203736	2437303	69272	54959	310623	651472	1539	48	173946	1175444	956899	1058	852	7096	57990	521114	41654	562768	0	291669	35466	7275060	6341164	933896	68952	287711	32348
5	2005	05R	250000000	0	25	0	0	MISSISSIPPI STATE GOVT	28	0630	05	BB	2898209			15518347	9748949	12817236	7047838	5432152	44070	3523388	2587970	935418	39993	223135	164466	435530	0	8876	55897	7521	329526	2458	5295	98152	13533	113140	25809	138949	0	67328	3811	1457296	1174065	283231	11597	0	66275
5	2005	05R	260000000	0	26	0	0	MISSOURI STATE GOVT	29	0630	05	BB	5785130			26820654	18916235	21425043	13520624	9543814	23238	4598980	3036441	1562539	28307	327385	287739	742053	0	0	110282	66773	641550	3992	67	118661	30430	264101	17257	281358	19260	132551	55231	4232803	4014574	218229	39399	7735	75
5	2005	05R	270000000	0	27	0	0	MONTANA STATE GOVT	30	0630	05	BB	934888			5691644	3836159	4624261	2768776	1875545	185349	455151	0	455151	21737	53126	61290	191912	90	29071	61217	36708	234959	1646	4933	1010	38657	141747	5708	147455	5	40887	366	811604	713390	98214	4191	0	181201
5	2005	05R	280000000	0	28	0	0	NEBRASKA STATE GOVT	31	0630	05	BB	1751069			8739537	6236873	7815627	5312963	3796551	2400	1973117	1516705	456412	24087	5937	38600	305058	270	3683	71451	7326	203197	350	0	6752	14175	89200	8270	97470	0	63900	20550	1592277	1393897	198380	13566	9434	2560
5	2005	05R	290000000	0	29	0	0	NEVADA STATE GOVT	32	0630	05	BB	2401671			11535175	9634621	8773495	6872941	5670169	149008	4596795	2914781	1682014	36332	934638	215598	307672	0	9271	136637	41866	703961	0	99454	58992	8038	154578	14641	169219	0	362948	5310	0	0	0	20516	160198	39691
5	2005	05R	300000000	0	30	0	0	NEW HAMPSHIRE STATE GOVT	33	0630	05	BB	1300530			6136564	4397590	5027351	3288377	2010775	392265	705116	0	705116	12227	381	80315	132137	3606	69376	101735	305339	193347	3209	236	4322	8757	87547	13348	100895	6406	66804	2718	544175	67686	476489	11269	164603	0
5	2005	05R	310000000	0	31	0	0	NEW JERSEY STATE GOVT	34	0630	05	BB	8634657			52661668	42403319	42184082	31925733	24247648	3484	10171999	6552200	3619799	99359	475661	454450	525027	0	981399	800142	283761	1289107	9504	66543	247182	11671	422980	36781	459761	932	491088	2426	11762572	9537939	2224633	520776	499710	0
5	2005	05R	320000000	0	32	0	0	NEW MEXICO STATE GOVT	35	0630	05	BB	1912884			13344177	9366061	11133141	7155025	4478321	47600	2170521	1556600	613921	34627	46353	95464	223396	897	13612	48477	151095	209907	825	312	2810	16323	158537	5818	164355	261	24947	74	1328477	1086015	242462	4925	0	712539
5	2005	05R	330000000	0	33	0	0	NEW YORK STATE GOVT	36	0331	05	BB	19336376			143890388	96133520	114652939	66896071	51326444	0	17331254	11003520	6327734	184610	731	987438	532687	31505	769410	975949	2845404	1243646	42400	48	68772	41124	739061	155738	894799	24276	156851	15376	30884768	28100047	2784721	898483	968293	0
5	2005	05R	340000000	0	34	0	0	NORTH CAROLINA STATE GOVT	37	0630	05	BB	8661061			44892190	32050254	36302608	23460672	18639618	0	7615545	4602082	3013463	220546	11157	442228	1338403	0	327798	42981	630350	1108838	14093	0	388000	15035	464284	79893	544177	0	144173	3360	9699538	8427553	1271985	154108	59657	1932
5	2005	05R	350000000	0	35	0	0	NORTH DAKOTA STATE GOVT	38	0630	05	BB	635222			3877194	2672450	3343040	2138296	1403293	1536	709756	410216	299540	5980	9559	30671	121674	346	33419	21068	76823	109767	264	307	0	14193	50903	4324	55227	6	39770	0	317844	242008	75836	2051	0	262339
5	2005	05R	360000000	0	36	0	0	OHIO STATE GOVT	39	0630	05	BB	11450954			72207554	56462037	49041342	33295825	24011238	37158	11146285	8194419	2951866	89920	0	440475	1671915	14603	155842	579111	0	1997558	33315	0	418324	34697	716048	83432	799480	3933	702460	5349	10761936	9434452	1327484	60381	0	7920
5	2005	05R	370000000	0	37	0	0	OKLAHOMA STATE GOVT	40	0630	05	BB	3530087			17873970	12964896	14608738	9699664	6859030	0	2499559	1660825	838734	70999	4361	172433	413840	1840	18072	127750	29439	850353	4871	7388	45513	18861	558246	15380	573626	5	199630	459	2637499	2468609	168890	75708	14001	762506
5	2005	05R	380000000	0	38	0	0	OREGON STATE GOVT	41	0630	05	BB	3621939			22603054	18128963	14768623	10294532	6522665	24432	699329	0	699329	13555	17	55276	373295	2198	11242	243746	0	655245	2694	2233	9003	40799	419807	25701	445508	13516	130894	10598	5064341	4698994	365347	56852	10318	12148
5	2005	05R	390000000	0	39	0	0	PENNSYLVANIA STATE GOVT	42	0630	05	BB	12351881			69760398	53036365	54094773	37370740	27262969	57984	13227212	8064868	5162344	237405	521	677098	1907673	26041	1131296	1030512	151798	2725459	14538	45	845455	67351	824017	60110	884127	50844	847330	15769	9978884	8275589	1703295	695334	555748	0
5	2005	05R	400000000	0	40	0	0	RHODE ISLAND STATE GOVT	44	0630	05	BB	1064439			7254748	5174022	5899016	3818290	2628747	1588	1378034	844087	533947	11241	0	53418	132730	3990	86360	136376	109832	90999	152	399	4050	1920	53768	528	54296	0	29387	795	1111368	998042	113326	32436	14211	0
5	2005	05R	410000000	0	41	0	0	SOUTH CAROLINA STATE GOVT	45	0630	05	BB	4249385			22990747	15810431	18742538	11562222	7318388	9633	3883000	2903274	979726	141827	36145	128821	484981	0	49651	29610	108691	402759	9572	2399	68397	20008	130873	38715	169588	0	123547	9248	2938408	2691473	246935	19135	65453	0
5	2005	05R	420000000	0	42	0	0	SOUTH DAKOTA STATE GOVT	46	0630	05	BB	779315			4059265	2823383	2995028	1759146	1110035	0	903929	621812	282117	12416	25	57647	124974	535	2583	28371	55566	149523	305	121	2836	24041	43829	2366	46195	891	63978	11156	49142	0	49142	4442	129	2870
5	2005	05R	430000000	0	43	0	0	TENNESSEE STATE GOVT	47	0630	05	BB	5983211			25847433	17186343	23277784	14616694	10007292	0	7647575	6118001	1529574	97423	0	360638	844249	0	5352	121211	100701	1089682	1033	350	516956	27282	261728	42670	304398	6136	228855	4672	960934	155333	805601	85597	188594	1438
5	2005	05R	440000000	0	44	0	0	TEXAS STATE GOVT	48	0831	05	BB	22811128			95820765	69242136	75790951	49212322	32784942	0	25850841	16356284	9494557	626378	24453	1167899	2935649	11603	826286	599368	3302921	4484915	32001	7316	2233551	86019	1282551	112464	1395015	17876	678564	34573	0	0	0	101674	0	2347512
5	2005	05R	450000000	0	45	0	0	UTAH STATE GOVT	49	0630	05	BB	2501262			13119155	10183545	10411006	7475396	4703330	0	2329545	1710379	619166	30177	0	119705	351097	0	26421	61434	30332	181847	1775	0	4452	21501	96841	18795	115636	0	34729	3754	2115542	1926697	188845	2962	0	73434
5	2005	05R	460000000	0	46	0	0	VERMONT STATE GOVT	50	0630	05	BB	619282			4599312	3338813	4221991	2961492	2242902	744535	778104	310805	467299	17878	0	52463	85980	0	10721	48360	251897	103090	442	96	4737	5590	61769	4393	66162	0	23602	2461	569426	500464	68962	18863	22831	0
5	2005	05R	470000000	0	47	0	0	VIRGINIA STATE GOVT	51	0630	05	BB	7546725			37036660	30733010	30201401	23897751	15918847	18525	5478929	3093725	2385204	151987	79	373571	912934	0	132235	103230	711168	622941	10416	50	48955	19921	346614	45584	392198	0	146691	4710	8958325	8352366	605959	149962	595406	1772
5	2005	05R	480000000	0	48	0	0	WASHINGTON STATE GOVT	53	0630	05	BB	6254579			36802442	29404585	26950138	19552281	14839634	1590722	11642308	9147303	2495005	199426	61	357381	930975	1836	373835	354014	277477	726406	10175	14749	20677	29487	355171	48630	403801	23487	188395	35635	0	0	0	0	837164	43034
5	2005	05R	490000000	0	49	0	0	WEST VIRGINIA STATE GOVT	54	0630	05	BB	1804020			12008062	8669216	9803875	6465029	4301156	3638	2154087	1095341	1058746	8646	0	113426	319671	10204	155741	102825	348233	183962	11616	13	9106	15618	89263	154	89417	18425	39540	227	1635236	1171987	463249	4797	12171	307265
5	2005	05R	500000000	0	50	0	0	WISCONSIN STATE GOVT	55	0630	05	BB	5538806			34243202	27549532	24611203	17917533	13152250	112159	5790733	4039450	1751283	49301	325	144873	957055	1546	284113	310142	3928	798872	530	552	15098	65889	328978	31437	360415	72616	278914	4858	6247824	5465082	782742	112346	77221	3476
5	2005	05R	510000000	0	51	0	0	WYOMING STATE GOVT	56	0630	05	BB	506007			5111573	3176694	4304075	2369196	1739646	180821	641657	522262	119395	1187	0	19809	67864	389	2976	27170	0	108373	1	0	7174	29948	50217	2036	52253	0	18268	729	0	0	0	3182	0	805613
4	2004	04R	10000000	0	1	0	0	ALABAMA STATE GOVT	1	0930	02	BB	4469906			21401777	14677566	17449427	10725216	7018242	221470	3675562	1892560	1783002	137222	97	245577	535493	3226	600558	93270	167559	397429	2491	0	73183	14700	172815	16712	189527	10344	107177	7	2535588	2243537	292051	29467	45080	113646
4	2004	04R	20000000	0	2	0	0	ALASKA STATE GOVT	2	0630	02	BB	642391			8852189	6658611	6630141	4436563	1343191	47368	172876	0	172876	32746	2413	49873	40660	0	3962	43222	0	83738	1829	1	1319	23713	43782	0	43782	281	9090	3723	339564	0	339564	2251	0	697394
4	2004	04R	30000000	0	3	0	0	ARIZONA STATE GOVT	4	0630	02	BB	5449195			23784448	16797059	18980232	11992843	9637369	346427	6101788	4719642	1382146	55954	625	343903	671765	566	34617	274716	0	289803	3732	28	14048	18253	161398	16069	177467	0	63308	12967	2841515	2315865	525650	42292	0	15544
4	2004	04R	40000000	0	4	0	0	ARKANSAS STATE GOVT	5	0630	02	BB	2701889			14225176	10183287	11679719	7637830	5580678	520324	2934030	2149527	784503	41240	0	91330	453148	4574	0	146485	47726	187876	1652	2162	8595	21246	109831	15875	125706	2271	20779	5465	1867415	1685585	181830	21394	25972	15840
4	2004	04R	50000000	0	5	0	0	CALIFORNIA STATE GOVT	6	0630	02	BB	34916495			229698348	180295024	153625487	104222163	85721483	2079326	33984188	26506911	7477277	312826	0	2114980	3324883	42143	520589	1081588	80268	5744089	43841	5191	70580	83013	2155042	187395	2342437	124000	3062827	12200	43324899	36398983	6925916	574510	0	14471
4	2004	04R	60000000	0	6	0	0	COLORADO STATE GOVT	8	0630	02	BB	4503156			23031818	18437154	14906599	10311935	7051457	0	2894035	1909246	984789	31317	99145	177782	597558	4504	9339	65144	0	337911	5632	752	7232	66073	192923	14293	207216	0	50297	709	3653482	3413891	239591	50145	0	115884
4	2004	04R	70000000	0	7	0	0	CONNECTICUT STATE GOVT	9	0630	02	BB	3448261			18990056	15119220	16894418	13023582	10291289	0	4900376	3127221	1773155	44026	435061	218202	456805	10660	195646	277333	135422	385265	6092	66	15747	4049	197418	38204	235622	311	118424	4954	4699368	4319546	379822	130464	175816	0
4	2004	04R	80000000	0	8	0	0	DELAWARE STATE GOVT	10	0630	02	BB	803774			5720339	4665976	5166972	4112609	2375482	0	383383	0	383383	13385	0	68009	112435	188	35536	75479	78351	882389	614	380	568190	1036	33592	205	33797	4046	220992	53334	998980	781212	217768	11725	98556	0
4	2004	04R	100000000	0	10	0	0	FLORIDA STATE GOVT	12	0630	02	BB	16652679			74691770	57264322	56033593	38606145	30534283	276786	23409406	17128515	6280891	591682	0	711145	2021677	26747	1712380	449360	767900	1774881	34492	4583	161423	14520	1124851	151774	1276625	27727	255501	10	1441338	0	1441338	386767	3196454	48651
4	2004	04R	110000000	0	11	0	0	GEORGIA STATE GOVT	13	0630	02	BB	8583674			33898727	25651512	27289184	19041969	14570573	65118	6468785	4921337	1547448	149801	0	317463	755994	0	0	227348	96842	617663	2331	0	53227	24020	279991	36907	316898	0	117376	103811	7325187	6830486	494701	66018	420	0
4	2004	04R	120000000	0	12	0	0	HAWAII STATE GOVT	15	0630	02	BB	1227391			8420828	6780960	6850196	5210328	3849135	0	2470299	1900377	569922	41250	0	81916	84378	0	99504	79387	183487	123257	0	0	2114	275	89268	189	89457	10450	19484	1477	1227324	1169205	58119	9829	18426	0
4	2004	04R	130000000	0	13	0	0	IDAHO STATE GOVT	16	0630	02	BB	1341408			7112364	5370970	5309905	3568511	2647790	0	1403155	1036924	366231	6609	0	82283	218019	0	1827	52271	5222	220800	1309	398	1754	29455	107269	7042	114311	28350	42094	3129	1011579	907795	103784	7418	0	2568
4	2004	04R	140000000	0	14	0	0	ILLINOIS STATE GOVT	17	0630	02	BB	12565228			59632980	45301613	44896487	30565120	23709618	57084	12463721	6922587	5541134	147883	785922	378517	1403937	12042	1704655	760226	347952	2385596	10838	2163	169449	30025	1370405	77409	1447814	0	718979	6328	8496966	7218428	1278538	214745	91157	349
4	2004	04R	150000000	0	15	0	0	INDIANA STATE GOVT	18	0630	02	BB	6146974			26950195	19892746	23497723	16440274	11957470	8923	6906954	4759445	2147509	38509	765707	178303	802168	4762	10573	338716	8771	448387	9648	4049	5298	17119	158542	211999	370541	0	40284	1448	4452648	3807861	644787	139995	0	563
4	2004	04R	160000000	0	16	0	0	IOWA STATE GOVT	19	0630	02	BB	2929395			15363015	11324795	11916703	7878483	5214602	0	2508799	1617505	891294	12709	213522	138229	429311	3241	0	94282	0	575515	8710	17401	38999	24693	377672	19100	396772	10951	75977	2012	2048523	1958697	89826	67896	13869	0
4	2004	04R	170000000	0	17	0	0	KANSAS STATE GOVT	20	0630	02	BB	2712561			11077275	8114831	9902085	6939641	5283676	57554	2723152	1932927	790225	87637	651	121827	428985	3531	740	124586	22268	274619	2460	219	47170	18241	161497	14841	176338	4914	22510	2767	2082139	1915530	166609	48064	0	98148
4	2004	04R	180000000	0	18	0	0	KENTUCKY STATE GOVT	21	0630	02	BB	4086754			20295740	14384504	17497423	11586187	8463400	455460	4006307	2466033	1540274	79104	232	331903	476605	15466	0	20627	616337	542480	5104	3828	198245	21345	205314	11205	216519	8192	85419	3828	3200931	2819393	381538	67679	3434	187109
4	2004	04R	190000000	0	19	0	0	LOUISIANA STATE GOVT	22	0630	02	BB	4465215			23451376	16455491	18877276	11881391	7741289	39739	4321306	2680716	1640590	53422	524119	342353	560769	20420	7467	101040	31000	429068	0	0	186912	27507	114090	11236	125326	8726	76956	3641	2428783	2192038	236745	45784	0	476609
4	2004	04R	200000000	0	20	0	0	MAINE STATE GOVT	23	0630	02	BB	1293667			8447366	5873838	6857779	4284251	2975525	45308	1395650	917248	478402	12628	0	77770	220410	4509	13742	92626	56717	201467	3090	775	3600	17547	81740	7109	88849	0	80529	7077	1271644	1160028	111616	32076	29380	0
4	2004	04R	210000000	0	21	0	0	MARYLAND STATE GOVT	24	0630	02	BB	5439327			28536118	22021600	22982271	16467753	12227428	478796	4955461	2707140	2248321	26863	10432	260046	746044	3028	137373	272066	792469	558938	960	31	53264	11920	318923	39688	358611	0	131948	2204	5847544	5277844	569700	152251	183189	0
4	2004	04R	220000000	0	22	0	0	MASSACHUSETTS STATE GOVT	25	0630	02	BB	6433043			41774066	32695675	33138225	24059834	16839243	51	5602614	3743204	1859410	68522	5255	399764	684242	5697	0	425421	270509	664556	2937	445	25575	6686	292688	90605	383293	0	140493	105127	10131410	8830334	1301076	194706	245906	0
4	2004	04R	230000000	0	23	0	0	MICHIGAN STATE GOVT	26	0930	02	BB	10037303			55557297	42158474	44876013	31477190	22647281	2091933	10844250	7894458	2949792	149424	99455	230272	1081259	11825	28561	992793	356203	1545457	13079	0	19344	48304	1064774	66634	1131408	15389	171844	146089	7714375	5873365	1841010	75543	317480	58220
4	2004	04R	240000000	0	24	0	0	MINNESOTA STATE GOVT	27	0630	02	BB	5016643			29708220	23328422	24217043	17837245	14734921	607863	6384318	4066790	2317528	69497	55784	265970	648428	1489	50	190116	1086194	941783	1039	727	6814	56535	517447	37952	555399	0	283517	37752	6346767	5709584	637183	87022	352354	14814
4	2004	04R	250000000	0	25	0	0	MISSISSIPPI STATE GOVT	28	0630	02	BB	2858013			15351077	9926264	12196208	6771395	5124730	40241	3391202	2482908	908294	39793	167327	161201	464748	0	12067	55587	7571	318488	2346	3825	89763	12833	117892	22763	140655	0	59525	9541	1305550	1061704	243846	15440	0	53809
4	2004	04R	260000000	0	26	0	0	MISSOURI STATE GOVT	29	0630	02	BB	5675641			26237744	18825636	20204731	12792623	9119664	22763	4468508	2950055	1518453	28026	307062	304848	726705	0	0	109653	42159	605590	3886	62	90862	30349	254740	16559	271299	19990	135328	53814	3945115	3720749	224366	69657	7940	53
4	2004	04R	270000000	0	27	0	0	MONTANA STATE GOVT	30	0630	02	BB	909859			5349008	3641793	4142628	2435413	1625692	183937	437051	0	437051	20570	50496	61063	197605	97	28169	45209	33842	233372	1976	4884	1112	37208	144651	5082	149733	5	37855	599	673305	605582	67723	11431	0	83503
4	2004	04R	280000000	0	28	0	0	NEBRASKA STATE GOVT	31	0630	02	BB	1724236			8348696	5965305	7370055	4986664	3639811	2336	1988078	1524591	463487	23159	6136	38460	302899	296	3107	71220	18210	201921	285	0	6731	13770	88780	8210	96990	0	63980	20165	1410032	1242603	167429	26423	9215	1806
4	2004	04R	290000000	0	29	0	0	NEVADA STATE GOVT	32	0630	02	BB	2164518			10196550	8495681	7378678	5677809	4716660	132468	3802385	2242532	1559853	33867	861511	194228	293595	0	9651	129055	37946	623400	0	95668	52760	7171	139467	14546	154013	0	308850	4938	0	0	0	24548	96704	37155
4	2004	04R	300000000	0	30	0	0	NEW HAMPSHIRE STATE GOVT	33	0630	02	BB	1270701			5746557	4069674	4596019	2919136	1990926	493589	674354	0	674354	12239	1777	79450	129913	4115	65581	100014	281265	184707	3051	354	4041	9031	84431	13051	97482	6510	61597	2641	462372	54769	407603	30536	145368	0
4	2004	04R	310000000	0	31	0	0	NEW JERSEY STATE GOVT	34	0630	02	BB	8547410			51041285	41225611	38356817	28541143	20986204	3660	9740284	6261700	3478584	87357	468072	417873	546952	0	942744	777512	238074	1182018	8736	66430	249969	12162	398691	34669	433360	621	407712	3028	9297731	7400733	1896998	516008	246503	0
4	2004	04R	320000000	0	32	0	0	NEW MEXICO STATE GOVT	35	0630	02	BB	1848986			11845096	8292978	9833783	6281665	4001780	53074	2038440	1443300	595140	37503	38543	87448	210863	1188	18141	52718	148736	169805	963	258	2651	17126	121246	5855	127101	55	21575	76	1145444	1007248	138196	7392	0	587625
4	2004	04R	330000000	0	33	0	0	NEW YORK STATE GOVT	36	0331	02	BB	19161573			138563422	90668576	108342871	60448025	45826429	0	16478965	10050291	6428674	191128	570	833073	518557	36067	821911	1009595	3017773	1193019	46000	47	57682	4293	679515	227424	906939	23081	146388	8589	26691729	24647225	2044504	736004	726712	0
4	2004	04R	340000000	0	34	0	0	NORTH CAROLINA STATE GOVT	37	0630	02	BB	8311263			44371161	32762363	32951167	21342369	16836454	0	7269201	4351822	2917379	212224	11503	432975	1272612	0	319730	43733	624602	1017247	13796	0	337741	14891	440180	75371	515551	0	131728	3540	8348063	7510978	837085	145110	54939	1894
4	2004	04R	350000000	0	35	0	0	NORTH DAKOTA STATE GOVT	38	0630	02	BB	633521			5233626	4013079	3177607	1957060	1228890	1478	666738	367304	299434	5910	10079	30928	118744	2585	34098	21167	75923	118377	259	452	0	12838	54707	3889	58596	6	46226	0	263789	213982	49807	2883	0	175625
4	2004	04R	360000000	0	36	0	0	OHIO STATE GOVT	39	0630	02	BB	11410582			76327857	61457452	45616852	30746447	22475528	40636	10783304	7881510	2901794	88267	0	423078	1541151	15918	275811	557569	0	1813479	29843	0	297031	30826	713149	67504	780653	3169	666510	5447	9765755	8705161	1060594	64242	0	8112
4	2004	04R	370000000	0	37	0	0	OKLAHOMA STATE GOVT	40	0630	02	BB	3482946			17663835	13098196	13843612	9277973	6426713	0	2339028	1594246	744782	68420	5356	144186	415318	2822	21172	63398	24110	840421	5204	4731	41960	21571	552799	14039	566838	3	199713	401	2452432	2319123	133309	111143	12048	655051
4	2004	04R	380000000	0	38	0	0	OREGON STATE GOVT	41	0630	02	BB	3517982			24488705	20327790	13766126	9605211	6103071	15865	748882	0	748882	13306	84	52167	404547	2893	10537	265348	0	651016	2610	798	4257	39882	418903	31752	450655	12010	131592	9212	4590805	4270740	320065	73608	6292	16603
4	2004	04R	390000000	0	39	0	0	PENNSYLVANIA STATE GOVT	42	0630	02	BB	12298775			69212674	53886937	50028732	34702995	25346879	68389	12529651	7773133	4756518	221410	566	639578	1785201	26617	1016640	981254	85252	2547850	14765	101	787502	64809	792430	60210	852640	50762	763240	14031	9001362	7323364	1677998	708588	470790	0
4	2004	04R	400000000	0	40	0	0	RHODE ISLAND STATE GOVT	44	0630	02	BB	1065937			7302288	5170269	5655168	3523149	2408861	1532	1305374	804647	500727	10607	0	43350	133415	4651	88640	115503	104561	94481	99	403	3982	1881	56986	577	57563	0	30031	522	969418	899939	69479	25313	12645	0
4	2004	04R	410000000	0	41	0	0	SOUTH CAROLINA STATE GOVT	45	0630	02	BB	4102211			21814644	15093036	17408920	10687312	6803568	11597	3689986	2726657	963329	146658	39627	106643	489322	0	45071	29742	106266	383505	8076	2198	72898	19275	122056	36094	158150	0	113236	9672	2635222	2438712	196510	32765	50493	0
4	2004	04R	420000000	0	42	0	0	SOUTH DAKOTA STATE GOVT	46	0630	02	BB	761709			3863620	2624296	2906920	1667596	1062722	0	865262	586389	278873	12435	26	55339	126017	880	1949	27644	54583	138877	296	134	2718	22129	42167	1875	44042	892	57993	10673	47108	0	47108	9322	141	2012
4	2004	04R	430000000	0	43	0	0	TENNESSEE STATE GOVT	47	0630	02	BB	5799093			23907277	15679550	20887769	12660042	9529171	0	7344662	5845206	1499456	92062	0	351111	832168	0	4761	119482	99872	1045665	2444	785	506776	24997	255137	41737	296874	6221	203248	4320	834789	139991	694798	96534	174206	1061
4	2004	04R	440000000	0	44	0	0	TEXAS STATE GOVT	48	0831	02	BB	21713397			90489755	64850101	71487225	45847571	30751860	0	24620778	15460221	9160557	601841	23086	1130499	2918842	11793	793107	534577	3146812	4083148	38515	6923	1896287	79988	1232494	96199	1328693	17343	681645	33754	0	0	0	151131	0	1896803
4	2004	04R	450000000	0	45	0	0	UTAH STATE GOVT	49	0630	02	BB	2334462			13167850	10290001	9560033	6682184	4195962	0	2142240	1560902	581338	28700	0	106776	341885	0	13845	61663	28469	156999	1147	0	2628	20674	92802	9233	102035	0	27232	3283	1837040	1692035	145005	9674	0	50009
4	2004	04R	460000000	0	46	0	0	VERMONT STATE GOVT	50	0630	02	BB	614994			4302590	2987674	3794824	2479908	1766719	448203	687595	256958	430637	16894	0	49018	85994	0	10769	51182	216780	98758	520	143	4604	6105	62566	4175	66741	0	18873	1772	492045	429817	62228	14712	20762	0
4	2004	04R	470000000	0	47	0	0	VIRGINIA STATE GOVT	51	0630	02	BB	7276785			35656138	29418205	27888052	21650119	14233065	20778	5212063	2977401	2234662	146019	50	351278	909468	0	128815	16199	682833	613910	8209	57	46342	20145	340085	45826	385911	0	147815	5431	7844190	7422071	422119	149647	340591	1680
4	2004	04R	480000000	0	48	0	0	WASHINGTON STATE GOVT	53	0630	02	BB	6055613			35055610	28102091	25171415	18217896	13895346	1526617	10864600	8423160	2441440	192618	60	345614	925723	1770	353136	352527	269992	686564	10045	75	18616	30399	334244	47812	382056	14848	190476	40049	0	0	0	139855	640086	37624
4	2004	04R	490000000	0	49	0	0	WEST VIRGINIA STATE GOVT	54	0630	02	BB	1799392			11112803	7744201	9117599	5748997	3749013	3370	2093253	1021365	1071888	8624	0	102181	309274	9537	188412	107609	346251	179107	10489	12	8033	15933	83663	3808	87471	17158	39790	221	1249727	1068212	181515	9301	10129	204126
4	2004	04R	500000000	0	50	0	0	WISCONSIN STATE GOVT	55	0630	02	BB	5444638			34883382	28051868	24063886	17232372	12638266	104158	5621037	3899395	1721642	48071	362	138388	935953	1804	286063	307425	3576	811548	527	523	14016	60795	330291	30759	361050	81587	289639	3411	5933180	5251190	681990	86357	66325	4610
4	2004	04R	510000000	0	51	0	0	WYOMING STATE GOVT	56	0630	02	BB	496969			4609487	3175375	3518647	2084535	1504777	139809	574004	462842	111162	1332	0	18034	69975	227	3016	18578	0	101712	5	0	6327	27801	50784	1907	52691	0	14888	0	0	0	0	6044	0	683208
3	2003	03R	10000000	0	1	0	0	ALABAMA STATE GOVT	1	0930	02	BB	4469906			19098788	12430004	16574756	9905972	6416351	204534	3350223	1764557	1585666	126519	127	230382	516858	3416	479357	65609	163398	399871	2436	0	75013	14173	184196	15260	199456	9973	98814	6	2277949	2035538	242411	33549	45839	104386
3	2003	03R	20000000	0	2	0	0	ALASKA STATE GOVT	2	0630	02	BB	642391			6924221	4927046	6098669	4101494	1120133	48741	152132	0	152132	22466	2586	43391	37353	0	3655	42681	0	70107	1891	1	1290	23664	31419	0	31419	226	9053	2563	207075	0	207075	1222	0	640856
3	2003	03R	30000000	0	3	0	0	ARIZONA STATE GOVT	4	0630	02	BB	5449195			17927436	11834879	16890346	10797789	8691761	305971	5511479	4332982	1178497	54067	627	230359	642050	583	32856	217955	0	271023	4165	28	1665	19167	155124	14507	169631	0	64497	11870	2491767	2102361	389406	96859	0	14662
3	2003	03R	40000000	0	4	0	0	ARKANSAS STATE GOVT	5	0630	02	BB	2701889			11805012	8119763	10730541	7045292	5145554	468955	2657867	1951630	706237	33817	0	89015	431449	4431	0	99681	47844	206286	1652	638	7695	22091	119535	13379	132914	9795	27251	4250	1705106	1528231	176875	63551	21500	15213
3	2003	03R	50000000	0	5	0	0	CALIFORNIA STATE GOVT	6	0630	02	BB	34916495			195545076	147299125	147998249	99752298	79198255	1909554	31914035	24899025	7015010	290564	0	1879784	3202511	42028	471673	1055505	72945	4916856	40735	4601	52710	70820	1827556	158918	1986474	86692	2671360	3464	39513320	32709761	6803559	932005	0	12485
3	2003	03R	60000000	0	6	0	0	COLORADO STATE GOVT	8	0630	02	BB	4503156			13805946	9627409	13998588	9820051	6636190	0	2793901	1833200	960701	30286	98052	174789	578754	4597	9700	64523	0	315096	5398	796	9239	59513	181149	15776	196925	0	42708	517	3435649	3235796	199853	54299	0	37245
3	2003	03R	70000000	0	7	0	0	CONNECTICUT STATE GOVT	9	0630	02	BB	3448261			18240537	14220501	16216542	12196506	9508645	0	4790870	3065486	1725384	42491	424317	225267	450330	10710	197960	253817	120492	387546	5933	66	16491	3784	216705	35670	252375	301	103821	4775	3984046	3639362	344684	197789	148394	0
3	2003	03R	80000000	0	8	0	0	DELAWARE STATE GOVT	10	0630	02	BB	803774			5040703	4045751	4721118	3726166	2116458	0	326552	0	326552	12239	0	63628	107268	203	34214	36437	72563	755354	828	440	488271	993	31707	195	31902	4057	201706	27157	918587	710304	208283	39000	75980	0
3	2003	03R	100000000	0	10	0	0	FLORIDA STATE GOVT	12	0630	02	BB	16652679			55212605	42361623	49584279	36733297	26993487	346230	20575312	14963444	5611868	607748	0	510940	1909506	31224	1654278	478622	419550	1756585	33377	4846	144416	14417	1085628	146516	1232144	27270	300104	11	1226980	0	1226980	558880	2482800	46700
3	2003	03R	110000000	0	11	0	0	GEORGIA STATE GOVT	13	0630	02	BB	8583674			29874373	20846259	26320141	17292027	13411632	58953	6027411	4770869	1256542	142010	0	323361	678115	0	0	113056	0	452513	3656	0	39174	23099	222207	34977	257184	0	90610	38790	6755513	6271374	484139	89793	342	0
3	2003	03R	120000000	0	12	0	0	HAWAII STATE GOVT	15	0630	02	BB	1227391			6808157	5270160	6377451	4839454	3569824	0	2349595	1792698	556897	41185	0	76670	80194	0	114115	72297	172436	124430	0	0	1689	364	87245	264	87509	11717	21794	1357	1068457	1037854	30603	15524	11818	0
3	2003	03R	130000000	0	13	0	0	IDAHO STATE GOVT	16	0630	02	BB	1341408			5492993	4037288	4616599	3160894	2344344	0	1167477	842006	325471	6326	0	71483	211278	0	1810	29619	4955	221200	1261	299	1487	30242	106080	6500	112580	29304	43041	2986	937270	843780	93490	15947	0	2450
3	2003	03R	140000000	0	14	0	0	ILLINOIS STATE GOVT	17	0630	02	BB	12565228			44422828	32395490	40815713	28788375	22211693	56729	11385175	6558746	4826429	141981	681799	328198	1388323	11915	1382344	605057	286812	1845165	4091	2103	148429	25287	1262085	80038	1342123	0	318762	4370	8634170	7340982	1293188	236643	53516	295
3	2003	03R	150000000	0	15	0	0	INDIANA STATE GOVT	18	0630	02	BB	6146974			24553393	18206714	21674754	15328075	11216456	4510	6224623	4210262	2014361	37679	671812	177292	750089	5054	10940	352375	9120	415373	8966	4217	5892	18829	140574	199972	340546	0	35589	1334	4373323	3644159	729164	197975	0	652
3	2003	03R	160000000	0	16	0	0	IOWA STATE GOVT	19	0630	02	BB	2929395			12972701	9438301	11096904	7562504	4922455	0	2368986	1589917	779069	12659	177570	142236	348520	3150	0	94934	0	537574	9068	7504	34479	23626	366609	13518	380127	6158	72327	4285	1931160	1791129	140031	72899	11836	0
3	2003	03R	170000000	0	17	0	0	KANSAS STATE GOVT	20	0630	02	BB	2712561			10401734	7135015	9752078	6485359	5008411	54030	2664383	1888543	775840	83982	675	121317	411458	3875	758	133760	20015	256372	2404	211	41619	16784	155959	10081	166040	4361	22190	2763	1901403	1776884	124519	46952	0	85271
3	2003	03R	180000000	0	18	0	0	KENTUCKY STATE GOVT	21	0630	02	BB	4086754			18377403	13047191	16525770	11195558	8318707	441311	3883845	2387206	1496639	75858	193	298072	469944	18556	0	19665	614351	536797	4528	3091	217600	21006	186500	10457	196957	7707	82205	3703	3183519	2813947	369572	97668	3365	172202
3	2003	03R	190000000	0	19	0	0	LOUISIANA STATE GOVT	22	0630	02	BB	4465215			19437629	12935651	18276111	11774133	7449507	40730	4374737	2488627	1886110	52721	519059	333447	555621	5928	19567	82071	317696	426741	0	0	192002	29597	112287	11775	124062	666	77608	2806	2065866	1867150	198716	59093	0	482340
3	2003	03R	200000000	0	20	0	0	MAINE STATE GOVT	23	0630	02	BB	1293667			6801191	4738631	6093384	4030824	2697275	46853	1281442	857495	423947	44243	0	77872	194472	4761	8201	94398	0	150171	4679	784	3482	8164	79001	10119	89120	0	42271	1671	1166014	1074826	91188	30520	22275	0
3	2003	03R	210000000	0	21	0	0	MARYLAND STATE GOVT	24	0630	02	BB	5439327			21801442	15971625	20538540	14708723	10980324	288889	4864474	2720162	2144312	25651	11404	238258	716686	3302	130142	279016	739853	440705	584	28	13268	12676	260438	27580	288018	0	123993	2138	5060880	4681860	379020	142123	141773	0
3	2003	03R	220000000	0	22	0	0	MASSACHUSETTS STATE GOVT	25	0630	02	BB	6433043			30371289	25241162	27012438	21882311	15608027	72	5410920	3708069	1702851	66956	5523	366430	676426	6547	0	451044	129925	597079	1416	450	23228	4707	307874	80131	388005	0	106235	73038	9210759	8026149	1184610	181295	207902	0
3	2003	03R	230000000	0	23	0	0	MICHIGAN STATE GOVT	26	0930	02	BB	10037303			50076603	37855048	43010240	30788685	22748159	2427493	10194232	7685308	2508924	124149	90945	231076	1100931	11823	27791	892140	30069	1339579	11945	0	13123	48737	905923	45209	951132	17232	184052	113358	8362715	6519643	1843072	98565	275513	49118
3	2003	03R	240000000	0	24	0	0	MINNESOTA STATE GOVT	27	0630	02	BB	5016643			25596307	19614082	23072489	17090264	13981287	585416	6065761	3903717	2162044	62832	55731	226830	638722	1357	52	176123	1000397	909927	929	435	6466	53243	513330	33766	547096	0	265654	36104	5971134	5374550	596584	127687	298279	23083
3	2003	03R	250000000	0	25	0	0	MISSISSIPPI STATE GOVT	28	0630	02	BB	2858013			13393021	8306604	11873033	6786616	4999144	1324	3304878	2459984	844894	39520	184588	125261	416277	0	15986	56445	6817	314482	2259	1380	69311	13515	117185	25239	142424	10367	74522	704	1308806	1020028	288778	22413	0	47241
3	2003	03R	260000000	0	26	0	0	MISSOURI STATE GOVT	29	0630	02	BB	5675641			22023719	14850913	19135079	11962273	8627396	21489	4226396	2819814	1406582	26810	288513	238803	705019	0	0	108149	39288	562934	3809	70	66777	29730	246371	22865	269236	19703	123014	50595	3725573	3519844	205729	78441	12464	33
3	2003	03R	270000000	0	27	0	0	MONTANA STATE GOVT	30	0630	02	BB	909859			4608118	3025453	3967788	2385123	1487019	186503	385840	0	385840	19300	45816	54790	192770	113	32547	18453	22051	207449	1758	4164	1771	35518	130830	3615	134445	5	29041	747	579967	535830	44137	13306	0	111095
3	2003	03R	280000000	0	28	0	0	NEBRASKA STATE GOVT	31	0630	02	BB	1724236			7285210	5145400	6749800	4609990	3347700	2183	1886726	1426914	459812	17834	6237	38908	307181	950	3153	66190	19359	199584	254	0	6385	13765	87405	8030	95435	0	62898	20847	1234490	1122893	111597	15265	7670	1782
3	2003	03R	290000000	0	29	0	0	NEVADA STATE GOVT	32	0630	02	BB	2164518			8351343	6853335	6548496	5050488	4129137	110157	3501965	2192321	1309644	17284	739252	174014	265846	0	10872	67191	35185	449224	0	95322	39910	5972	130064	13821	143885	0	160047	4088	0	0	0	37250	5379	25162
3	2003	03R	300000000	0	30	0	0	NEW HAMPSHIRE STATE GOVT	33	0630	02	BB	1270701			5206836	3742382	4566307	3101853	1959211	504881	632757	0	632757	12045	1695	74291	125614	4206	69732	94029	251145	192420	17487	389	4444	8668	81188	13184	94372	5482	59239	2339	451280	55118	396162	56492	121381	0
3	2003	03R	310000000	0	31	0	0	NEW JERSEY STATE GOVT	34	0630	02	BB	8547410			46077610	37012996	38819455	29754841	19936266	3135	9021440	5936057	3085383	83075	348552	373276	530957	0	872512	642829	234182	1169923	6784	67453	266339	13070	410037	35655	445692	1098	365388	4099	9132325	6735282	2397043	445311	164132	0
3	2003	03R	320000000	0	32	0	0	NEW MEXICO STATE GOVT	35	0630	02	BB	1848986			9847659	6626894	9007272	5786507	3607156	44848	1873420	1368200	505220	36600	38996	52309	207094	1150	12422	18318	138331	152092	852	246	2540	7542	114543	6087	120630	56	20158	68	1024659	923113	101546	28398	0	483739
3	2003	03R	330000000	0	33	0	0	NEW YORK STATE GOVT	36	0331	02	BB	19161573			118274576	74832225	98842100	55399749	42253291	0	15145453	8841872	6303581	181499	578	624221	546846	38123	1022131	1116655	2773528	1043227	14182	57	53308	3982	685740	107875	793615	22152	148093	7838	24737468	22648364	2089104	708010	619133	0
3	2003	03R	340000000	0	34	0	0	NORTH CAROLINA STATE GOVT	37	0630	02	BB	8311263			30042985	19764260	30171034	19892309	15848650	0	6752122	4005124	2746998	199582	11100	417165	1156905	0	321807	41999	598440	937372	13468	0	311879	14164	416199	70988	487187	0	107435	3239	7987511	7089142	898369	131808	37979	1858
3	2003	03R	350000000	0	35	0	0	NORTH DAKOTA STATE GOVT	38	0630	02	BB	633521			3359107	2231078	3035526	1907497	1177727	1435	649606	360831	288775	5662	14181	28295	114409	2718	33910	20462	69138	102750	251	244	0	11090	52712	3837	56549	4	34612	0	255379	199390	55989	7304	0	161253
3	2003	03R	360000000	0	36	0	0	OHIO STATE GOVT	39	0630	02	BB	11410582			49904580	35846515	42422137	28364072	20651597	38735	10091149	6761515	3329634	87258	0	376476	1456148	15509	794303	599940	0	1701782	29843	0	275495	19376	617089	42847	659936	3169	708964	4999	8711055	7916410	794645	100811	0	8065
3	2003	03R	370000000	0	37	0	0	OKLAHOMA STATE GOVT	40	0630	02	BB	3482946			14918730	10663558	12903184	8648012	5905884	0	2238817	1480137	758680	66325	6672	162208	406052	2709	19251	72098	23365	785044	3729	4332	43435	16275	522798	13581	536379	5	180510	379	2218395	2113947	104448	74928	10305	547951
3	2003	03R	380000000	0	38	0	0	OREGON STATE GOVT	41	0630	02	BB	3517982			19252091	15036395	13282526	9066830	5701691	26185	746272	0	746272	13005	184	57342	419329	2636	10880	242896	0	576207	2180	1988	0	34741	366380	31207	397587	11896	124231	3584	4249080	4023579	225501	51431	26719	25797
3	2003	03R	390000000	0	39	0	0	PENNSYLVANIA STATE GOVT	42	0630	02	BB	12298775			49459403	34992484	46904770	32437851	23187302	71664	11972007	7561149	4410858	219908	605	558508	1767817	28083	870563	877085	88289	2213875	14697	139	656616	60547	788763	53077	841840	49083	576859	14094	7851094	6661780	1189314	673547	384517	0
3	2003	03R	400000000	0	40	0	0	RHODE ISLAND STATE GOVT	44	0630	02	BB	1065937			5855988	4000638	5171932	3316582	2256654	1681	1233877	764217	469660	10452	0	51732	138781	4934	75061	94938	93762	93032	76	310	10197	1934	53439	560	53999	0	25099	1417	891988	824870	67118	27182	8813	0
3	2003	03R	410000000	0	41	0	0	SOUTH CAROLINA STATE GOVT	45	0630	02	BB	4102211			19669246	13930280	15408525	9669559	6353115	6139	3431009	2555851	875158	142155	35784	146378	373814	0	42588	29192	105247	325511	8095	2497	65066	14851	103447	31479	134926	0	90246	9830	2507952	2334066	173886	43744	38760	0
3	2003	03R	420000000	0	42	0	0	SOUTH DAKOTA STATE GOVT	46	0630	02	BB	761709			2999838	1888388	2682852	1571402	1012955	0	811176	539396	271780	11069	25	49926	131133	1055	5448	21672	51452	127683	299	127	2208	20838	40860	2291	43151	862	49584	10614	43976	0	43976	27221	144	2755
3	2003	03R	430000000	0	43	0	0	TENNESSEE STATE GOVT	47	0630	02	BB	5799093			20564361	12272152	19278302	10986093	8811612	0	6860749	5414674	1446075	87650	0	322236	815210	0	6083	113925	100971	953999	2322	442	489579	24601	240933	39095	280028	6118	147051	3858	728536	115593	612943	85407	150736	1095
3	2003	03R	440000000	0	44	0	0	TEXAS STATE GOVT	48	0831	02	BB	21713397			82621328	58271733	66457732	42108137	29098584	0	23360935	14347144	9013791	567796	21431	1109363	2839858	12217	763352	582717	3117057	3980083	36773	6667	2130095	65100	1016922	95731	1112653	17707	584977	26111	0	0	0	256277	0	1501289
3	2003	03R	450000000	0	45	0	0	UTAH STATE GOVT	49	0630	02	BB	2334462			11534161	9040658	8758929	6265426	3954815	0	2014484	1485977	528507	28156	0	100286	333161	0	1804	51833	13267	148835	1219	0	2549	20254	88229	9030	97259	0	24442	3112	1720730	1572512	148218	32978	0	37788
3	2003	03R	460000000	0	46	0	0	VERMONT STATE GOVT	50	0630	02	BB	614994			3639339	2487034	3352248	2199943	1558712	415716	547462	220827	326635	16247	0	44258	72164	0	10242	87639	96085	102721	455	148	4495	6114	57651	4922	62573	0	27087	1849	452984	411343	41641	15605	20066	0
3	2003	03R	470000000	0	47	0	0	VIRGINIA STATE GOVT	51	0630	02	BB	7276785			28185448	22505977	25528061	19848590	12969177	20037	4762982	2692151	2070831	139455	66	333004	865248	0	102765	15421	614872	588665	7479	53	43791	19530	340399	34226	374625	0	137991	5196	7104190	6775746	328444	143325	282338	1608
3	2003	03R	480000000	0	48	0	0	WASHINGTON STATE GOVT	53	0630	02	BB	6055613			29661378	22648989	24133548	17121159	12960220	1499544	10103404	8007337	2096067	180557	217	316689	752392	1710	329851	362367	152284	671917	9314	28	16593	29426	330421	48981	379402	13066	185711	38377	0	0	0	124378	522617	38360
3	2003	03R	490000000	0	49	0	0	WEST VIRGINIA STATE GOVT	54	0630	02	BB	1799392			9766188	6790806	8316567	5341185	3593993	3526	1953313	978022	975291	8652	0	101813	286018	10491	191126	49689	327502	186386	17972	14	7060	15919	88967	2685	91652	17161	36372	236	1237887	1055523	182364	10836	8365	193680
3	2003	03R	500000000	0	50	0	0	WISCONSIN STATE GOVT	55	0630	02	BB	5444638			25165038	18070946	23433155	16339063	12089770	75907	5450900	3738000	1712900	41109	349	114900	884738	1894	357257	309200	3453	645311	428	514	13992	55615	292042	29896	321938	0	250760	2064	5779000	5252500	526500	68816	57400	3295
3	2003	03R	510000000	0	51	0	0	WYOMING STATE GOVT	56	0630	02	BB	496969			3403152	1604960	3602966	1804774	1217154	146450	516650	425244	91406	1283	0	16187	61438	152	1999	10347	0	98315	5	0	6119	26314	49722	1676	51398	0	13468	1011	0	0	0	14982	0	440757
2	2002	02R	10000000	0	1	0	0	ALABAMA STATE GOVT	1	0930	00	BB	4447100			14942192	8666793	15986065	9710666	6509765	195132	3383068	1748235	1634833	129876	125	219773	511927	3594	540541	63782	165215	394973	2424	0	72080	15178	183299	12888	196187	10148	98943	13	2353330	2030694	322636	82970	34625	65667
2	2002	02R	20000000	0	2	0	0	ALASKA STATE GOVT	2	0630	00	BB	626932			5018805	3462339	5422566	3866100	1089504	49652	142050	0	142050	12889	2537	37323	40352	0	3139	45810	0	74119	1523	1	1281	20351	37304	0	37304	232	11137	2290	269273	0	269273	3117	0	551293
2	2002	02R	30000000	0	3	0	0	ARIZONA STATE GOVT	4	0630	00	BB	5130632			17297726	12037735	15860392	10600401	8477321	329245	5352210	4283681	1068529	52641	630	198770	624655	732	29347	161754	0	270631	3906	22	8418	20345	152442	14712	167154	0	62201	8585	2436925	2090645	346280	81893	0	6417
2	2002	02R	40000000	0	4	0	0	ARKANSAS STATE GOVT	5	0630	00	BB	2673400			10247487	6818388	10483188	7054089	5176050	486895	2648770	1946770	702000	30402	0	112371	413932	4386	0	93073	47836	272737	1579	1924	10363	21294	107222	21685	128907	11217	92285	5168	1690095	1513221	176874	39494	19086	13217
2	2002	02R	50000000	0	5	0	0	CALIFORNIA STATE GOVT	6	0630	00	BB	33871648			151245388	107384856	141480665	97620133	77755376	1951507	30702048	23816406	6885642	292627	0	1596002	3295903	44622	482696	1102807	70985	5693058	36680	4355	47982	74037	1740434	151342	1891776	75064	3551204	11960	38379701	33046665	5333036	1000493	0	28569
2	2002	02R	60000000	0	6	0	0	COLORADO STATE GOVT	8	0630	00	BB	4301261			12478045	8612220	13999486	10133661	6923171	0	2834580	1901972	932608	30028	95176	158199	569079	5750	8132	66244	0	278018	4753	1422	6838	57297	151444	16639	168083	0	39122	503	3680977	3475760	205217	72199	0	57130
2	2002	02R	70000000	0	7	0	0	CONNECTICUT STATE GOVT	9	0630	00	BB	3405565			16993167	13223928	15381824	11612585	9032787	0	4516123	3043971	1472152	41619	365010	207445	424669	7339	166580	158348	101142	404522	5874	67	17006	2583	240604	33803	274407	300	100361	3924	3834698	3685244	149454	159819	117625	0
2	2002	02R	80000000	0	8	0	0	DELAWARE STATE GOVT	10	0630	00	BB	783600			4682495	3759242	4474046	3550793	2173600	0	322835	0	322835	11739	0	76178	107713	198	30477	27652	68878	780372	627	373	533528	931	31850	200	32050	3442	185591	23830	968290	716647	251643	41342	60192	0
2	2002	02R	100000000	0	10	0	0	FLORIDA STATE GOVT	12	0630	00	BB	15982378			48489136	35348152	47593877	34452893	25352237	427626	19456464	14408709	5047755	547682	0	414369	1808863	29822	1305753	466464	474802	1556806	30607	4697	128147	12926	940387	121316	1061703	30503	281803	6420	1218864	0	1218864	751611	1900752	40114
2	2002	02R	110000000	0	11	0	0	GEORGIA STATE GOVT	13	0630	00	BB	8186453			24846501	16235872	26114056	17503427	13772147	54089	6017563	4833521	1184042	144022	0	296175	649746	0	0	94099	0	494227	1892	0	41137	22786	268428	24484	292912	0	92738	42762	7055718	6487638	568080	123034	0	0
2	2002	02R	120000000	0	12	0	0	HAWAII STATE GOVT	15	0630	00	BB	1211537			5868714	4501726	6042317	4675329	3420671	0	2117948	1612333	505615	39090	0	70059	78088	0	93405	65546	159427	111801	0	0	2303	328	79462	313	79775	11126	17214	1055	1164230	1111590	52640	16624	10068	0
2	2002	02R	130000000	0	13	0	0	IDAHO STATE GOVT	16	0630	00	BB	1293953			4487672	3157320	4375145	3044793	2271075	0	1116372	795384	320988	6212	0	65989	213778	0	1795	28392	4822	222264	1255	343	1315	29612	111221	5547	116768	28956	41355	2660	919144	842375	76769	9645	0	3650
2	2002	02R	140000000	0	14	0	0	ILLINOIS STATE GOVT	17	0630	00	BB	12419293			41094791	29659725	40339722	28904656	22474774	56823	11255647	6591337	4664310	140854	591080	285051	1373522	12598	1509883	464447	286875	1914257	4120	2207	165304	25424	1342077	72086	1414163	0	298661	4378	8855208	7471385	1383823	328729	63851	259
2	2002	02R	150000000	0	15	0	0	INDIANA STATE GOVT	18	0630	00	BB	6080485			20116042	14088343	20010507	13982808	10200590	6291	5424647	3798490	1626157	37458	521123	178569	742059	5345	9454	123215	8934	376883	8691	4290	5562	23037	297885	0	297885	0	35802	1616	4250231	3540819	709412	141886	0	652
2	2002	02R	160000000	0	16	0	0	IOWA STATE GOVT	19	0630	00	BB	2926324			11130351	7685090	11025846	7580585	5006251	0	2538484	1747016	791468	12508	202485	135582	343147	3266	0	94480	0	519787	8756	5863	32494	20177	363652	8087	371739	8316	70338	2104	1857657	1769347	88310	79507	10816	0
2	2002	02R	170000000	0	17	0	0	KANSAS STATE GOVT	20	0630	00	BB	2688418			9694312	6702509	9179259	6187456	4808361	54576	2432146	1799485	632661	81834	681	96894	376241	3812	856	52342	20001	229968	2281	209	28576	17423	141794	11878	153672	3730	21495	2582	1976779	1854848	121931	48082	0	66810
2	2002	02R	180000000	0	18	0	0	KENTUCKY STATE GOVT	21	0630	00	BB	4041769			16072899	10951664	15810192	10688957	7974690	437804	3741084	2312224	1428860	72545	260	258313	461333	17774	0	16828	601807	539206	5283	3158	180805	21631	190299	11934	202233	6842	115584	3670	2980459	2678330	302129	85410	3311	187416
2	2002	02R	190000000	0	19	0	0	LOUISIANA STATE GOVT	22	0630	00	BB	4468976			18093632	12044971	17658826	11610165	7356936	34794	4191609	2326873	1864736	51360	497022	287750	558892	6100	7549	128521	327542	514724	0	0	264684	32925	114461	10752	125213	2819	85798	3285	2053152	1788733	264419	68995	0	493662
2	2002	02R	200000000	0	20	0	0	MAINE STATE GOVT	23	0630	00	BB	1274923			5451423	3621025	5600245	3769847	2626830	48136	1237259	836134	401125	42891	0	60376	191694	4857	7225	94082	0	148737	4342	796	3390	8572	78875	10252	89127	0	41147	1363	1150176	1072810	77366	23420	19102	0
2	2002	02R	210000000	0	21	0	0	MARYLAND STATE GOVT	24	0630	00	BB	5296486			20787889	15335046	19909070	14456227	10821276	272806	4699086	2690434	2008652	25754	4794	197306	703390	3122	140895	209881	723510	435967	573	22	14606	11099	199651	20139	219790	0	187728	2149	5063788	4704368	359420	182753	124160	0
2	2002	02R	220000000	0	22	0	0	MASSACHUSETTS STATE GOVT	25	0630	00	BB	6349097			26885248	21454584	26475973	21045309	14822592	2884	5210827	3695874	1514953	65927	5938	360676	666751	6856	0	274997	133808	500661	1422	468	18709	6194	270336	57800	328136	0	87002	58730	8725191	7912934	812257	200547	182482	0
2	2002	02R	230000000	0	23	0	0	MICHIGAN STATE GOVT	26	0930	00	BB	9938444			43935634	32428371	40886394	29379131	21864052	1890783	10069290	7784308	2284982	138310	91915	227081	1089813	12481	25005	670022	30355	1297312	12208	0	12172	49047	890951	43136	934087	17403	223085	49310	8190511	6125270	2065241	131029	253075	31688
2	2002	02R	240000000	0	24	0	0	MINNESOTA STATE GOVT	27	0630	00	BB	4919479			22438505	17011568	21909597	16482660	13224036	305573	5767254	3741390	2025864	57495	55853	163110	620241	1340	52	173544	954229	863831	956	403	4640	51204	493482	31082	524564	0	248343	33721	5977256	5443355	533901	66291	230354	13477
2	2002	02R	250000000	0	25	0	0	MISSISSIPPI STATE GOVT	28	0630	00	BB	2844658			11052453	6517858	11043568	6508973	4728905	1246	3183323	2340474	842849	39690	184157	130241	410258	0	16031	55612	6860	301354	2232	1356	61886	13369	111683	23620	135303	9627	76898	683	1180931	985117	195814	30154	0	31897
2	2002	02R	260000000	0	26	0	0	MISSOURI STATE GOVT	29	0630	00	BB	5595211			19085356	12266681	18653645	11834970	8728932	20988	4139942	2854718	1285224	25908	220473	217173	692454	0	191	106818	22207	517675	4395	54446	20212	28715	237161	21059	258220	18936	125903	6848	3915850	3615391	300459	134253	0	0
2	2002	02R	270000000	0	27	0	0	MONTANA STATE GOVT	30	0630	00	BB	902195			4033180	2606326	3721242	2294388	1442731	181501	370801	0	370801	18388	43673	51084	191440	115	31251	13281	21569	199479	2153	3977	1692	33013	127164	4343	131507	5	25991	1141	585741	517568	68173	13816	0	88882
2	2002	02R	280000000	0	28	0	0	NEBRASKA STATE GOVT	31	0630	00	BB	1711263			6001930	4179269	5987028	4164367	2992522	6383	1505266	1069185	436081	17534	6280	38107	308147	945	2878	44164	18026	195762	274	0	6419	13606	85268	8157	93425	0	61414	20624	1261072	1153444	107628	15611	7207	1221
2	2002	02R	290000000	0	29	0	0	NEVADA STATE GOVT	32	0630	00	BB	1998257			6888159	5549947	6167176	4828964	3945329	112613	3337996	2070013	1267983	16717	720732	156412	266101	0	11159	63739	33123	438756	0	92233	36138	6557	129657	13064	142721	0	157124	3983	0	0	0	30088	4383	21493
2	2002	02R	300000000	0	30	0	0	NEW HAMPSHIRE STATE GOVT	33	0630	00	BB	1235786			4636375	3246989	4390665	3001279	1897021	501703	605386	0	605386	11882	1759	69331	120006	4376	63605	82625	251802	184588	16642	363	4350	8016	76625	13763	90388	5415	57080	2334	448746	71433	377313	55955	100643	0
2	2002	02R	310000000	0	31	0	0	NEW JERSEY STATE GOVT	34	0630	00	BB	8414350			32709241	24032720	33896598	25220077	18328814	3303	8777435	5996839	2780596	81280	350977	345816	523819	0	831854	406856	239994	957183	6364	63552	122367	13643	371830	32333	404163	7	344491	2596	7938288	6836992	1101296	510367	142238	0
2	2002	02R	320000000	0	32	0	0	NEW MEXICO STATE GOVT	35	0630	00	BB	1819046			8746253	5891627	8478045	5623419	3628055	52779	1822878	1337321	485557	35471	32391	51705	199515	1154	12945	17780	134596	171396	873	263	2239	17245	117459	5935	123394	71	27244	67	1107218	982891	124327	19291	0	453397
2	2002	02R	330000000	0	33	0	0	NEW YORK STATE GOVT	36	0331	00	BB	18976457			104533614	66803843	92896789	55167018	43262137	0	13120783	8607718	4513065	177991	673	585444	492185	38034	1154612	1010949	1053177	1040091	31985	201	66287	33627	661059	106169	767228	22044	112761	5958	27831602	25573667	2257935	767689	501972	0
2	2002	02R	340000000	0	34	0	0	NORTH CAROLINA STATE GOVT	37	0630	00	BB	8049313			31523608	21321887	29972482	19770761	15537366	0	6564585	3740715	2823870	202528	11130	348113	1209386	0	407405	41531	603777	884085	6817	0	273669	15114	410708	69477	480185	0	104795	3505	7933366	7265242	668124	118141	35300	1889
2	2002	02R	350000000	0	35	0	0	NORTH DAKOTA STATE GOVT	38	0630	00	BB	642200			3016825	1973731	2868404	1825310	1117299	1375	619974	335613	284361	5494	14054	25999	110848	2531	32808	21573	71054	102792	252	242	0	10384	52234	3639	55873	5	36036	0	249580	199590	49990	5334	0	138244
2	2002	02R	360000000	0	36	0	0	OHIO STATE GOVT	39	0630	00	BB	11353140			43787987	31133619	40232128	27577760	20130415	18498	9327967	6391475	2936492	85837	0	365734	1372423	17411	813796	281291	0	1562432	24489	0	264484	27870	618327	42442	660769	2425	575593	6802	9096604	8335554	761050	116259	0	8655
2	2002	02R	370000000	0	37	0	0	OKLAHOMA STATE GOVT	40	0630	00	BB	3450654			13133991	9013560	12761043	8640612	6052680	0	2272729	1529465	743264	64729	7002	149018	410353	3078	19771	71501	17812	823394	5502	5907	43528	16079	568820	12272	581092	5	170916	365	2459811	2286110	173701	85976	9511	364459
2	2002	02R	380000000	0	38	0	0	OREGON STATE GOVT	41	0630	00	BB	3421399			14815282	9105005	14304517	8594240	5163687	24365	650297	0	650297	12684	3	53737	398309	1915	8615	175034	0	496378	2800	1912	367	33200	266138	27357	293495	13047	148596	2961	3871219	3674962	196257	65200	26616	29612
2	2002	02R	390000000	0	39	0	0	PENNSYLVANIA STATE GOVT	42	0630	00	BB	12281054			46164524	32431017	46544216	32810709	22135537	50949	10948136	7330422	3617714	197426	685	503155	1753338	29049	732262	317442	84357	2078209	14400	163	697815	60175	771420	53865	825285	48048	418899	13424	7933167	6734729	1198438	761812	342710	0
2	2002	02R	400000000	0	40	0	0	RHODE ISLAND STATE GOVT	44	0630	00	BB	1048319			4891253	3171525	4835556	3115828	2127609	1139	1160626	731597	429029	10271	0	32062	130134	5435	79844	83099	88184	92463	78	315	11884	1364	53197	580	53777	0	24288	757	851794	823521	28273	18848	2651	0
2	2002	02R	410000000	0	41	0	0	SOUTH CAROLINA STATE GOVT	45	0630	00	BB	4012012			16996797	11562451	14476608	9042262	6087792	12746	3157804	2335170	822634	124110	28996	113139	411074	0	42680	26627	76008	310759	6894	1639	59183	14623	91089	20888	111977	0	100087	16356	2509032	2349195	159837	63647	33804	0
2	2002	02R	420000000	0	42	0	0	SOUTH DAKOTA STATE GOVT	46	0630	00	BB	754844			2500028	1427545	2613412	1540929	976596	0	777174	523001	254173	11143	21	45012	123427	1345	2700	18724	51801	133058	279	142	2271	21760	41185	2327	43512	834	55693	8567	40547	0	40547	23482	144	2191
2	2002	02R	430000000	0	43	0	0	TENNESSEE STATE GOVT	47	0630	00	BB	5689283			17951931	10635434	17619979	10303482	7797681	0	6045888	4674896	1370992	80107	0	282623	814468	0	5183	83573	105038	836013	2591	31	420768	24819	236559	40057	276616	7078	99945	4165	649270	146293	502977	100045	134932	1120
2	2002	02R	440000000	0	44	0	0	TEXAS STATE GOVT	48	0831	00	BB	20851820			60386905	39002277	61979817	40595189	28662395	0	23577124	14559504	9017620	560197	21218	972325	2835232	12739	722187	540034	3353688	3777969	32268	7119	1991450	64273	985568	114978	1100546	17350	535787	29176	0	0	0	332575	0	974727
2	2002	02R	450000000	0	45	0	0	UTAH STATE GOVT	49	0630	00	BB	2233169			8467827	6189060	8623370	6344603	3925382	0	2023047	1500278	522769	26080	0	87838	336411	0	1797	50994	19649	147640	922	0	2439	21714	85734	9132	94866	0	24690	3009	1716299	1605310	110989	9424	0	28972
2	2002	02R	460000000	0	46	0	0	VERMONT STATE GOVT	50	0630	00	BB	608827			3259608	2172712	3229227	2142331	1518479	390695	569702	214746	354956	15579	0	36180	71187	0	8680	26599	196731	73954	441	108	1680	6393	40974	2711	43685	0	20032	1615	445141	407835	37306	13886	21691	0
2	2002	02R	470000000	0	47	0	0	VIRGINIA STATE GOVT	51	0630	00	BB	7078515			23576891	18045468	24842981	19311558	12781149	20557	4782295	2799526	1982769	132878	54	292702	848528	0	86518	15125	606964	542724	7288	58	30293	19802	313416	29738	343154	0	137252	4877	7019325	6710771	308554	133660	213177	1644
2	2002	02R	480000000	0	48	0	0	WASHINGTON STATE GOVT	53	0630	00	BB	5894121			23813123	17464667	22775123	16426667	12628567	1457432	9949859	7904003	2045856	174170	85	291250	742699	2002	332438	330730	172482	630801	9139	106	15540	31061	308482	41060	349542	15366	175353	34694	0	0	0	114173	432884	43418
2	2002	02R	490000000	0	49	0	0	WEST VIRGINIA STATE GOVT	54	0630	00	BB	1808344			9130217	6231020	8052506	5153309	3551756	3819	1920724	962756	957968	8621	0	88586	300049	11973	186902	32219	329618	174660	8717	14	7235	16434	87320	3940	91260	20367	30387	246	1254823	1034665	220158	13322	7315	177093
2	2002	02R	500000000	0	50	0	0	WISCONSIN STATE GOVT	55	0630	00	BB	5363675			20874265	13843423	22874127	15843285	11813831	91703	5427664	3695796	1731868	45581	385	107352	955404	2104	314769	302701	3572	727538	490	566	88814	58683	312993	33388	346381	0	230470	2134	5418631	4973615	445016	82635	51176	3460
2	2002	02R	510000000	0	51	0	0	WYOMING STATE GOVT	56	0630	00	BB	493782			2769606	1600549	2768326	1599269	1094402	143975	543844	445479	98365	1149	0	14604	75053	208	2284	5067	0	95088	6	0	7704	26050	51616	2570	54186	0	6131	1011	0	0	0	9901	0	301594
1	2001	01R	10000000	0	1	0	0	ALABAMA STATE GOVT	1	0930	00	BB	4447100			17859899	12144307	15731646	10016054	6747707	183163	3297746	1712639	1585107	128848	94	202703	502635	3528	520100	66301	160898	432671	2207	0	81912	14824	193872	12627	206499	9678	117483	68	2639173	2437640	201533	47261	29383	118310
1	2001	01R	20000000	0	2	0	0	ALASKA STATE GOVT	2	0630	00	BB	626932			6185917	4896101	6043307	4753491	1428698	45116	134637	0	134637	12003	2380	32175	37738	0	3329	47012	0	73417	1117	1	1278	24585	34124	0	34124	325	11881	106	400442	0	400442	2683	0	772403
1	2001	01R	30000000	0	3	0	0	ARIZONA STATE GOVT	4	0630	00	BB	5130632			15488897	11038938	15165637	10715678	8360376	312273	4864020	3825282	1038738	51406	634	187832	603697	1797	32678	160694	0	257881	1127	56	10623	18104	145214	14077	159291	0	60660	8020	2845062	2303888	541174	76922	0	4218
1	2001	01R	40000000	0	4	0	0	ARKANSAS STATE GOVT	5	0630	00	BB	2673400			10330394	7273212	9804136	6746954	4986747	434194	2471029	1809618	661411	29072	0	82883	400726	6273	0	96663	45794	252255	1546	707	9767	20851	110192	16920	127112	9924	76840	5508	1766038	1563693	202345	26101	17365	15904
1	2001	01R	50000000	0	5	0	0	CALIFORNIA STATE GOVT	6	0630	00	BB	33871648			176080892	135935742	148976786	108831636	90453746	3321844	30750064	24298292	6451772	288451	0	1496556	3142142	44541	262527	1150856	66699	3908895	33333	3786	45192	76222	1787789	155460	1943249	76921	1726659	3533	51513599	44614297	6899302	934708	0	24636
1	2001	01R	60000000	0	6	0	0	COLORADO STATE GOVT	8	0630	00	BB	4301261			19774425	16303168	13868004	10396747	7566919	0	2887150	1970206	916944	30439	87981	144643	570625	6098	9252	67904	2	301374	4835	975	5812	53199	175932	14048	189980	0	46074	499	4233434	3893395	340039	82798	0	61917
1	2001	01R	70000000	0	7	0	0	CONNECTICUT STATE GOVT	9	0630	00	BB	3405565			17750445	14020562	16283522	12553639	9895673	0	4555430	3159040	1396390	41146	327003	180265	408539	8566	180546	118701	131624	353048	5822	153	12710	2734	218327	29292	247619	310	78870	4830	4617427	4229615	387812	257801	111967	0
1	2001	01R	80000000	0	8	0	0	DELAWARE STATE GOVT	10	0630	00	BB	783600			5114008	4212848	4459029	3557869	2105921	0	294705	0	294705	11611	0	57908	99399	207	31893	27213	66474	831710	790	356	586785	949	33817	1077	34894	4525	183223	20188	878737	720034	158703	41037	59210	0
1	2001	01R	100000000	0	10	0	0	FLORIDA STATE GOVT	12	0630	00	BB	15982378			46370565	34531712	44197759	32358906	24938748	498924	19003812	14716286	4287526	545488	0	387855	1731688	29247	651142	442711	499395	1548989	29821	4808	123905	12602	959619	123781	1083400	29599	255025	9829	1591473	0	1591473	707565	1538670	49315
1	2001	01R	110000000	0	11	0	0	GEORGIA STATE GOVT	13	0630	00	BB	8186453			25250019	17857985	25411417	18019383	14368505	50948	6038815	4906559	1132256	140367	0	245229	664837	0	0	81823	0	506485	2336	0	32708	22354	238195	43218	281413	0	79939	87735	7617508	6926035	691473	126114	338	0
1	2001	01R	120000000	0	12	0	0	HAWAII STATE GOVT	15	0630	00	BB	1211537			6591146	5377241	6045188	4831283	3507770	0	2197840	1640038	557802	37782	0	73914	77451	0	134582	55073	179000	116464	0	0	2667	343	82054	429	82483	9260	20635	1076	1165557	1105058	60499	17541	10368	0
1	2001	01R	130000000	0	13	0	0	IDAHO STATE GOVT	16	0630	00	BB	1293953			5286097	4053766	4558746	3326415	2558098	0	1092480	782064	310416	6057	0	61341	207576	0	1796	28568	5078	247740	1156	285	1273	28789	130661	7377	138038	31358	43426	3415	1172514	1030528	141986	42808	0	2556
1	2001	01R	140000000	0	14	0	0	ILLINOIS STATE GOVT	17	0630	00	BB	12419293			47348197	36321069	40226623	29199495	23150229	58711	10955170	6319746	4635424	140643	541079	256566	1366563	12827	1527009	472615	318122	1831669	4041	2074	151605	24295	1297171	65544	1362715	0	282824	4115	9885559	7668717	2216842	361039	57787	294
1	2001	01R	150000000	0	15	0	0	INDIANA STATE GOVT	18	0630	00	BB	6080485			20766968	15171127	19737963	14142122	10115870	4583	5031149	3606008	1425141	33078	470422	147895	665240	3553	4247	85338	15368	311077	7992	5602	5715	13793	213105	0	213105	0	63543	1327	4604822	3779805	825017	163674	0	565
1	2001	01R	160000000	0	16	0	0	IOWA STATE GOVT	19	0630	00	BB	2926324			10255453	7363249	10329425	7437221	5158780	0	2509725	1756167	753558	12209	162175	126611	354091	2779	0	95693	0	496498	9223	5690	28719	19067	339759	11188	350947	7460	71416	3976	2055592	1888847	166745	87670	9295	0
1	2001	01R	170000000	0	17	0	0	KANSAS STATE GOVT	20	0630	00	BB	2688418			8713237	6053802	9026660	6367225	4986955	52148	2327129	1745023	582106	77896	778	77211	362291	3973	887	52876	6194	227332	2325	221	27782	15875	141334	12166	153500	3707	21582	2340	2225183	1988460	236723	41195	0	113968
1	2001	01R	180000000	0	18	0	0	KENTUCKY STATE GOVT	21	0630	00	BB	4041769			18550297	13987373	15175617	10612693	7850908	412535	3612047	2259124	1352923	69876	217	243875	449110	19693	0	16862	553290	551794	1152	3083	204474	20152	184620	11399	196019	6100	117368	3446	3011208	2649818	361390	85160	3169	174995
1	2001	01R	190000000	0	19	0	0	LOUISIANA STATE GOVT	22	0630	00	BB	4468976			17811457	12531199	16810432	11530174	7197380	24607	4104331	2400038	1704293	52392	457975	247319	538812	5020	9067	96621	297087	477775	0	0	252710	33234	106281	7783	114064	2640	71745	3382	2043317	1750261	293056	82930	0	464420
1	2001	01R	200000000	0	20	0	0	MAINE STATE GOVT	23	0630	00	BB	1274923			5207414	3581729	5399812	3774127	2668938	47508	1176807	817880	358927	40900	0	45780	189172	4695	4022	74358	0	138015	4290	749	3313	11312	70473	10328	80801	0	36142	1408	1258021	1161738	96283	30616	17971	0
1	2001	01R	210000000	0	21	0	0	MARYLAND STATE GOVT	24	0630	00	BB	5296486			20938683	16174948	19041973	14278238	10785695	262028	4591593	2646642	1944951	24522	11416	191427	686942	1867	144049	205766	678962	398673	541	23	14204	11730	190380	15065	205445	0	164577	2153	5225439	4724074	501365	168751	104605	0
1	2001	01R	220000000	0	22	0	0	MASSACHUSETTS STATE GOVT	25	0630	00	BB	6349097			29303913	23207238	29287698	23191023	17225270	105	5260248	3755838	1504410	64793	5939	332899	659873	7542	0	270512	162852	496082	1369	493	23129	5374	265454	47231	312685	0	94386	58646	11114261	9902677	1211584	203381	151193	0
1	2001	01R	230000000	0	23	0	0	MICHIGAN STATE GOVT	26	0930	00	BB	9938444			43346782	32653199	40619411	29925828	22263902	1790053	9882486	7722911	2159575	136591	75415	200756	1074763	12520	28756	596238	34536	1228719	12065	0	12459	48009	837630	45892	883522	16309	212942	43413	8892477	6790384	2102093	155469	252894	61804
1	2001	01R	240000000	0	24	0	0	MINNESOTA STATE GOVT	27	0630	00	BB	4919479			26135477	21154344	21750282	16769149	13534585	9509	5862910	3770897	2092013	60610	56497	185557	608069	1132	50	183009	997089	810126	891	307	4375	47529	495656	30789	526445	0	208688	21891	6638188	5906184	732004	53377	159328	1147
1	2001	01R	250000000	0	25	0	0	MISSISSIPPI STATE GOVT	28	0630	00	BB	2844658			11692949	7836533	10320074	6463658	4749481	1293	3137294	2325630	811664	39256	182190	121316	405171	0	1332	55507	6892	304063	2242	1368	66100	11240	122846	24158	147004	10451	65011	647	1244153	1033367	210786	27575	0	35103
1	2001	01R	260000000	0	26	0	0	MISSOURI STATE GOVT	29	0630	00	BB	5595211			20133937	14521504	17527810	11915377	8837196	19418	4025127	2804891	1220236	25912	191301	192681	675994	0	420	108152	25776	587063	3683	928	77158	28373	263913	20320	284233	20573	159619	12496	4051455	3815194	236261	153689	0	63
1	2001	01R	270000000	0	27	0	0	MONTANA STATE GOVT	30	0630	00	BB	902195			4224359	2905913	3602354	2283908	1495810	204240	352364	0	352364	17541	41502	45952	183277	126	31990	13726	18250	124536	1722	3927	1277	31068	52862	3206	56068	5	29013	1456	659685	556015	103670	20286	0	131900
1	2001	01R	280000000	0	28	0	0	NEBRASKA STATE GOVT	31	0630	00	BB	1711263			5943922	4317301	5874524	4247903	3037408	5439	1447379	1032181	415198	17290	6215	33748	290834	931	2599	45016	18565	183294	266	0	6190	11931	79541	8187	87728	0	57915	19264	1365132	1227092	138040	27411	6712	2041
1	2001	01R	290000000	0	29	0	0	NEVADA STATE GOVT	32	0630	00	BB	1998257			6643897	5482065	5776331	4614499	3832227	99108	3286945	2048752	1238193	16468	729399	146925	248764	0	8089	66213	22335	372889	0	92971	23058	6316	112642	12141	124783	0	121861	3900	0	0	0	39918	3692	29675
1	2001	01R	300000000	0	30	0	0	NEW HAMPSHIRE STATE GOVT	33	0630	00	BB	1235786			4574828	3316463	3999543	2741178	1755620	458170	574153	0	574153	11462	1659	61342	119433	4022	57756	86786	231693	145372	2752	396	4347	6371	66367	8977	75344	4682	50498	982	427014	76651	350363	59266	91645	0
1	2001	01R	310000000	0	31	0	0	NEW JERSEY STATE GOVT	34	0630	00	BB	8414350			42788178	34193169	34372985	25777976	19253297	3146	8506482	5758670	2747812	79889	342254	323188	516413	0	851195	397514	237359	853324	6455	56846	145753	13340	409917	35542	445459	400	184229	842	9290007	7989222	1300785	478061	122277	0
1	2001	01R	320000000	0	32	0	0	NEW MEXICO STATE GOVT	35	0630	00	BB	1819046			9099224	6646416	8753051	6300243	4002246	40220	2083196	1620362	462834	34738	27458	44530	200052	1146	12421	18024	124465	159678	817	306	2402	12256	108740	5258	113998	54	29766	79	1020679	830006	190673	23261	0	675212
1	2001	01R	330000000	0	33	0	0	NEW YORK STATE GOVT	36	0331	00	BB	18976457			112438570	76863534	91801777	56226741	44858302	0	13094014	8778982	4315032	179157	701	610625	513231	37431	927222	1020302	1026363	865094	31353	171	65505	21562	571733	31239	602972	33384	105223	4924	29642017	26442534	3199483	758523	498654	0
1	2001	01R	340000000	0	34	0	0	NORTH CAROLINA STATE GOVT	37	0630	00	BB	8049313			32202748	22656228	29391844	19845324	15599964	4	6214959	3456078	2758881	199844	11846	311986	1182716	0	421683	42026	588780	955966	7081	0	398278	13503	394504	66923	461427	0	72322	3355	8249917	7526282	723635	143419	33652	2047
1	2001	01R	350000000	0	35	0	0	NORTH DAKOTA STATE GOVT	38	0630	00	BB	642200			3373244	2374387	2840380	1841523	1164353	2576	620870	340126	280744	4892	14261	22412	111623	3471	39134	21810	63141	94352	256	245	0	8818	47795	3577	51372	4	33657	0	276875	213485	63390	5056	0	164624
1	2001	01R	360000000	0	36	0	0	OHIO STATE GOVT	39	0630	00	BB	11353140			52802649	41032259	38195700	26425310	19617950	24913	8966182	6287758	2678424	81029	0	350279	1307275	17321	640548	281972	0	1483448	24335	0	296642	27430	586660	40962	627622	1809	500065	5545	8969101	8305725	663376	166004	0	8302
1	2001	01R	370000000	0	37	0	0	OKLAHOMA STATE GOVT	40	0630	00	BB	3450654			12745926	9206301	12193457	8653832	6341714	0	2272496	1535830	736666	61994	7173	154309	401317	3703	19954	73659	14557	805825	5984	3326	42700	13933	577552	10917	588469	3	150943	467	2446586	2279364	167222	84806	9132	711072
1	2001	01R	380000000	0	38	0	0	OREGON STATE GOVT	41	0630	00	BB	3421399			18218617	13174735	14196386	9152504	5892963	0	667738	0	667738	12616	38	61779	406079	1560	8063	177603	0	415603	1313	1867	5007	36232	219949	16917	236866	11230	119626	3462	4706975	4384324	322651	42077	25647	34923
1	2001	01R	390000000	0	39	0	0	PENNSYLVANIA STATE GOVT	42	0630	00	BB	12281054			45887490	33290253	44180616	31583379	22571889	58245	10666367	7238386	3427981	187662	612	471533	1706376	29170	684209	320955	27464	2181007	14459	112	877073	60939	758928	53570	812498	47015	355793	13118	8544439	7154981	1389458	776869	316898	0
1	2001	01R	400000000	0	40	0	0	RHODE ISLAND STATE GOVT	44	0630	00	BB	1048319			5484640	3935728	4766479	3217567	2246605	959	1119198	695966	423232	9450	0	37287	130069	5437	81305	59645	100039	90577	67	348	11470	1675	50402	552	50954	0	25548	515	1006201	928203	77998	27320	2302	0
1	2001	01R	410000000	0	41	0	0	SOUTH CAROLINA STATE GOVT	45	0630	00	BB	4012012			16865229	12072579	13872539	9079889	6415080	13571	3275335	2500285	775050	129133	37651	87631	365391	0	43757	29497	81990	346713	8295	2509	56194	14650	104194	20681	124875	0	123865	16325	2690888	2498818	192070	49488	39085	0
1	2001	01R	420000000	0	42	0	0	SOUTH DAKOTA STATE GOVT	46	0630	00	BB	754844			3170959	2137077	2584159	1550277	977469	0	756936	514712	242224	11070	20	42641	121624	1895	2430	19350	43194	139899	285	127	2130	21140	47337	2237	49574	0	58326	8317	43387	0	43387	34925	135	2187
1	2001	01R	430000000	0	43	0	0	TENNESSEE STATE GOVT	47	0630	00	BB	5689283			17344232	10537377	17041478	10234623	8043347	0	6061656	4704130	1357526	78471	0	296496	774689	0	3998	81671	122201	878136	2275	58	480242	24782	225933	37268	263201	6236	96821	4521	871536	198071	673465	84140	117780	1131
1	2001	01R	440000000	0	44	0	0	TEXAS STATE GOVT	48	0831	00	BB	20851820			65525245	46791369	60596395	41862519	29422936	0	23304300	14707624	8596676	541305	21629	767433	2766028	11516	672566	584461	3231738	3751486	32490	7216	2030756	64993	939080	123557	1062637	16676	509673	27045	0	0	0	322355	0	2044795
1	2001	01R	450000000	0	45	0	0	UTAH STATE GOVT	49	0630	00	BB	2233169			9131656	7067131	8171229	6106704	4072968	0	1979797	1480122	499675	25020	0	74012	325490	0	1668	47839	25646	143276	852	0	2573	21932	83094	8311	91405	0	23702	2812	1868025	1705271	162754	30017	0	51853
1	2001	01R	460000000	0	46	0	0	VERMONT STATE GOVT	50	0630	00	BB	608827			3143100	2166679	3106668	2130247	1552739	367459	529435	214128	315307	15386	0	21445	65895	0	9605	26721	176255	77812	427	109	1267	6175	36555	4311	40866	0	27530	1438	528198	483592	44606	12714	21266	0
1	2001	01R	470000000	0	47	0	0	VIRGINIA STATE GOVT	51	0630	00	BB	7078515			22760130	17902687	24193607	19336164	13085329	30587	4575894	2642751	1933143	127638	54	268060	847416	0	96603	15174	578198	535503	7167	43	28990	19231	312919	31413	344332	0	130949	4791	7590159	7226402	363757	126839	166911	1727
1	2001	01R	480000000	0	48	0	0	WASHINGTON STATE GOVT	53	0630	00	BB	5894121			23646114	17737238	22418306	16509430	12679410	1399497	10055771	8066999	1988772	168777	43	279726	736146	1829	332367	264885	204999	627364	8211	114	14685	34882	300231	41463	341694	14166	180647	32965	0	0	0	106311	435305	55162
1	2001	01R	490000000	0	49	0	0	WEST VIRGINIA STATE GOVT	54	0630	00	BB	1808344			8296556	6096007	6958550	4758001	3422875	3613	1839457	928143	911314	8197	0	115053	236742	8451	192526	31838	318507	152833	8744	15	5649	15736	77701	3735	81436	11736	29273	244	1234987	1020690	214297	17541	6621	167823
1	2001	01R	500000000	0	50	0	0	WISCONSIN STATE GOVT	55	0630	00	BB	5363675			18826011	12707536	21883865	15765390	11768235	79640	5209238	3609895	1599343	44907	379	99339	919700	2526	274020	254868	3604	701555	488	493	87857	59412	288132	35638	323770	0	217633	11902	5644469	5149020	495449	77084	44224	1340
1	2001	01R	510000000	0	51	0	0	WYOMING STATE GOVT	56	0630	00	BB	493782			2880176	1871003	2726669	1717496	1124292	110012	494199	405946	88253	1349	0	13313	66147	249	2121	5074	0	90897	9	0	7290	24766	49963	2772	52735	0	5241	856	0	0	0	7883	0	421301
0	2000	00	10000000	0	1	0	0	ALABAMA STATE GOVT	1	0930	00	BB	4447100			16856646	12075547	14116821	9335722	6438438	179828	3228445	1701885	1526560	123164	113	190750	505360	3723	482870	66431	154149	541645	2365	0	179169	14298	191195	15824	207019	9250	129486	58	2314532	2071433	243099	66763	26487	80738
0	2000	00	20000000	0	2	0	0	ALASKA STATE GOVT	2	0630	00	BB	626932			8584447	7382898	7330352	6128803	1423287	44608	137735	0	137735	12655	2335	29064	42137	0	3235	48309	0	91661	1301	2	1639	19004	35568	0	35568	317	33704	126	438438	0	438438	2455	0	708390
0	2000	00	30000000	0	3	0	0	ARIZONA STATE GOVT	4	0630	00	BB	5130632			16315430	12195357	14258579	10138506	8100737	296706	4643540	3632686	1010854	50923	677	164732	592518	2545	36563	162896	0	260188	2381	70	6353	15864	152555	14958	167513	0	57910	10097	2815065	2291883	523182	85238	0	0
0	2000	00	40000000	0	4	0	0	ARKANSAS STATE GOVT	5	0630	00	BB	2673400			10789380	8054823	9118341	6383784	4870561	481893	2362883	1706645	656238	28845	0	94659	388625	6641	0	92856	44612	259381	1605	1789	9408	19665	117647	15501	133148	10806	77322	5638	1706981	1470012	236969	23821	16861	14558
0	2000	00	50000000	0	5	0	0	CALIFORNIA STATE GOVT	6	0630	00	BB	33871648			172480675	136356031	135781559	99656915	83807959	3330868	29620197	23457385	6162812	282165	0	1299777	3041370	45563	218994	1216646	58297	3690638	34275	4914	37355	74553	1763623	153359	1916982	72231	1538293	12035	46213411	39574649	6638762	928148	0	24697
0	2000	00	60000000	0	6	0	0	COLORADO STATE GOVT	8	0630	00	BB	4301261			17059603	13758600	12925010	9624007	7075047	0	2708987	1849305	859682	27110	75397	130837	544134	6510	8072	67622	0	300109	4275	1514	5445	53095	174589	15541	190130	0	45183	467	3971900	3636920	334980	61873	0	31948
0	2000	00	70000000	0	7	0	0	CONNECTICUT STATE GOVT	9	0630	00	BB	3405565			18007128	14612522	16232388	12837782	10171242	0	5054024	3419939	1634085	44886	319370	183588	543022	11161	197920	129028	205110	365202	5900	150	13433	3054	232599	29009	261608	1184	75188	4685	4400238	3973621	426617	237608	114170	0
0	2000	00	80000000	0	8	0	0	DELAWARE STATE GOVT	10	0630	00	BB	783600			5161880	4335133	4332601	3505854	2132131	0	289338	0	289338	10936	0	53430	104200	225	27871	26680	65996	777077	593	333	541112	1933	32744	440	33184	4415	180462	15045	973718	733399	240319	41124	48507	0
0	2000	00	100000000	0	10	0	0	FLORIDA STATE GOVT	12	0630	00	BB	15982378			51621214	41349969	41665409	31394164	24817263	762653	19131173	15010888	4120285	575169	0	355677	1608061	49394	666180	442512	423292	1504990	30488	8082	120967	14064	927038	112706	1039744	28445	253371	9829	1182796	0	1182796	739490	1439564	56597
0	2000	00	110000000	0	11	0	0	GEORGIA STATE GOVT	13	0630	00	BB	8186453			29629673	23170535	23395202	16936064	13511275	48147	5746072	4630179	1115893	139830	0	256956	632103	0	0	87004	0	466985	1959	0	39716	23519	235488	33277	268765	0	64193	68833	7077007	6364586	712421	148255	294	0
0	2000	00	120000000	0	12	0	0	HAWAII STATE GOVT	15	0630	00	BB	1211537			6940637	5812535	5728976	4600874	3334743	0	2051912	1536276	515636	39000	0	70043	74456	0	119505	42341	170291	110917	0	0	2788	334	76661	544	77205	8621	20913	1056	1139588	1064317	75271	22874	9452	0
0	2000	00	130000000	0	13	0	0	IDAHO STATE GOVT	16	0630	00	BB	1293953			5576284	4502349	4202391	3128456	2377251	0	1054964	747134	307830	5979	0	56460	208968	0	2767	28780	4876	216547	1201	251	1252	27095	108365	6626	114991	28757	40774	2226	1091288	965428	125860	11083	0	3369
0	2000	00	140000000	0	14	0	0	ILLINOIS STATE GOVT	17	0630	00	BB	12419293			48524070	38310470	38758562	28544962	22788799	54452	10859328	6393080	4466248	127868	488254	219701	1356283	23663	1467081	467350	316048	1570708	4208	2201	143924	27997	1020338	66842	1087180	0	300591	4607	9898408	7637115	2261293	348009	57654	240
0	2000	00	150000000	0	15	0	0	INDIANA STATE GOVT	18	0630	00	BB	6080485			20456388	15504786	18856533	13904931	10104353	3739	5036689	3579416	1457273	31406	448236	163124	700420	3772	5859	88334	16122	245323	7764	5558	4663	13427	159782	0	159782	0	52805	1324	4677962	3753339	924623	140173	0	467
0	2000	00	160000000	0	16	0	0	IOWA STATE GOVT	19	0630	00	BB	2926324			11339509	8608682	9891815	7160988	5185394	0	2478583	1722836	755747	12265	176560	120212	346461	3267	0	96982	0	492575	7976	5345	33363	18016	335732	14275	350007	5555	70379	1934	2105032	1890427	214605	99487	9717	0
0	2000	00	170000000	0	17	0	0	KANSAS STATE GOVT	20	0630	00	BB	2688418			10393893	7992425	8561390	6159922	4848235	48601	2303867	1741217	562650	73487	908	70139	356236	4239	866	52898	3877	236789	2200	204	27048	15833	143620	13335	156955	3413	28857	2279	2134042	1861610	272432	62888	0	62048
0	2000	00	180000000	0	18	0	0	KENTUCKY STATE GOVT	21	0630	00	BB	4041769			19450661	15110044	14648458	10307841	7694610	388727	3512227	2171609	1340618	68408	221	226812	440258	20738	0	17022	567159	537289	4113	3082	192560	18156	191534	10796	202330	6902	107345	2801	3008066	2701616	306450	74490	3335	170476
0	2000	00	190000000	0	19	0	0	LOUISIANA STATE GOVT	22	0630	00	BB	4468976			18788200	14003080	14872388	10087268	6512382	24900	3718736	2060822	1657914	54923	420779	239283	549421	6171	12299	89644	285394	490128	0	0	273553	21933	110023	7594	117617	3671	73354	0	1804268	1582260	222008	95577	0	378773
0	2000	00	200000000	0	20	0	0	MAINE STATE GOVT	23	0630	00	BB	1274923			6293656	4738423	5273506	3718273	2661080	30550	1190998	847358	343640	34308	0	46810	181263	4366	1960	74933	0	134377	3073	860	3129	11398	68389	10074	78463	0	35893	1561	1226959	1076913	150046	58804	19392	0
0	2000	00	210000000	0	21	0	0	MARYLAND STATE GOVT	24	0630	00	BB	5296486			21365680	17201205	17956192	13791717	10354447	256027	4361581	2498184	1863397	24400	10212	172917	652052	2070	153927	210025	637794	379190	540	26	13278	11368	179014	17540	196554	0	155360	2064	5044312	4613203	431109	156976	118027	0
0	2000	00	220000000	0	22	0	0	MASSACHUSETTS STATE GOVT	25	0630	00	BB	6349097			32010543	26224006	27418165	21631628	16152874	151	5059849	3565267	1494582	63768	6210	334635	652596	7829	0	279945	149599	450703	1282	492	22951	5991	227704	60233	287937	0	75221	56829	10348289	9041936	1306353	166511	127371	0
0	2000	00	230000000	0	23	0	0	MICHIGAN STATE GOVT	26	0930	00	BB	9938444			49511464	40141361	39490569	30120466	22756403	1702501	9784723	7666399	2118324	132648	53145	191946	1074816	13493	12303	604672	35301	1208337	11797	0	12938	47507	816160	46876	863036	15932	212752	44375	9572903	7190407	2382496	185528	257093	45140
0	2000	00	240000000	0	24	0	0	MINNESOTA STATE GOVT	27	0630	00	BB	4919479			26888542	22437865	20971355	16520678	13338532	9411	5775227	3723638	2051589	61735	62496	171749	607589	933	58	186013	961016	977006	858	301	4273	54006	642467	31008	673475	0	224008	20085	6350683	5547326	803357	82516	141397	2292
0	2000	00	250000000	0	25	0	0	MISSISSIPPI STATE GOVT	28	0630	00	BB	2844658			12181038	8711455	9635757	6166174	4711594	1378	3146936	2333384	813552	39894	176648	114535	418855	0	1195	56385	6040	278803	2038	1292	68019	10989	112602	22446	135048	7409	53311	697	1234378	1006662	227716	21960	0	28139
0	2000	00	260000000	0	26	0	0	MISSOURI STATE GOVT	29	0630	00	BB	5595211			20309205	15053076	16485555	11229426	8571548	18430	4031605	2787531	1244074	25339	182252	209748	695591	0	580	112006	18558	575609	3679	982	89722	28653	240552	17694	258246	21432	154278	18617	3815751	3550284	265467	129872	0	120
0	2000	00	270000000	0	27	0	0	MONTANA STATE GOVT	30	0630	00	BB	902195			4204317	2998419	3496185	2290287	1410760	218883	343911	0	343911	17234	41406	42618	188345	125	20425	13809	19949	123158	1707	3997	1196	30151	55065	3959	59024	11	25156	1916	616033	516261	99772	19039	0	85226
0	2000	00	280000000	0	28	0	0	NEBRASKA STATE GOVT	31	0630	00	BB	1711263			6184982	4616580	5705724	4137322	2981047	4363	1445168	1027940	417228	17368	6518	39190	279426	894	3167	46314	24351	189715	260	0	6304	12445	84390	8440	92830	0	59327	18549	1313940	1173918	140022	19022	7181	1658
0	2000	00	290000000	0	29	0	0	NEVADA STATE GOVT	32	0630	00	BB	1998257			7285079	6227959	5473415	4416295	3717255	92743	3153966	1941674	1212292	16390	708356	129333	261995	0	10427	64675	21116	362478	0	90633	22859	6374	113713	12220	125933	0	112789	3890	0	0	0	76002	3251	28815
0	2000	00	300000000	0	30	0	0	NEW HAMPSHIRE STATE GOVT	33	0630	00	BB	1235786			4993168	3836021	3875933	2718786	1696085	473711	555501	0	555501	11878	1850	54065	116884	3658	57575	94550	215041	142566	3111	473	4214	6465	64702	8611	73313	4883	49089	1018	378151	65975	312176	61146	85010	0
0	2000	00	310000000	0	31	0	0	NEW JERSEY STATE GOVT	34	0630	00	BB	8414350			42339819	34596439	32237376	24493996	18147604	3039	8199639	5508046	2691593	78161	340413	282264	506432	0	854176	399760	230387	789947	6250	55329	151046	12314	352992	30644	383636	1799	176183	3390	8552596	7205260	1347336	485948	116435	0
0	2000	00	320000000	0	32	0	0	NEW MEXICO STATE GOVT	35	0630	00	BB	1819046			10570408	8383051	7887550	5700193	3743178	34877	2006930	1502319	504611	36748	19805	65107	233176	630	7012	24242	117891	205760	3763	1214	2303	16633	142405	9178	151583	64	29597	603	1040197	880859	159338	16087	0	439327
0	2000	00	330000000	0	33	0	0	NEW YORK STATE GOVT	36	0331	00	BB	18976457			111397057	78876483	84765365	52244791	41735841	0	13307079	8563323	4743756	182914	1537	659046	521670	36369	1605673	668251	1068296	970237	22951	47	66534	31966	632632	77400	710032	32591	106116	0	25965837	23194281	2771556	1054669	438019	0
0	2000	00	340000000	0	34	0	0	NORTH CAROLINA STATE GOVT	37	0630	00	BB	8049313			34361400	25770703	27762320	19171623	15315386	19	5941139	3374566	2566573	192629	11400	279204	1066670	0	386551	42026	588093	742650	5468	0	158393	14810	392182	59540	451722	0	109318	2939	8406832	7209670	1197162	188412	34397	1937
0	2000	00	350000000	0	35	0	0	NORTH DAKOTA STATE GOVT	38	0630	00	BB	642200			3295400	2293264	2797649	1795513	1172373	2486	655048	330269	324779	5431	13177	21893	110546	0	28288	22826	122618	87180	243	246	0	3702	43626	3618	47244	4	35741	0	276842	198621	78221	6077	0	144740
0	2000	00	360000000	0	36	0	0	OHIO STATE GOVT	39	0630	00	BB	11353140			55273594	45199839	36165934	26092179	19676365	22615	9058711	6263251	2795460	83776	0	358611	1404946	16582	642111	289434	0	1558794	24658	0	353002	29936	607600	38615	646215	1808	497881	5294	8871834	8241227	630607	155103	0	9308
0	2000	00	370000000	0	37	0	0	OKLAHOMA STATE GOVT	40	0630	00	BB	3450654			13116156	10068863	10783449	7736156	5840022	0	2180507	1441670	738837	60889	7933	160930	402380	4119	15462	74820	12304	829403	6051	5368	43102	14211	633002	12007	645009	4	115391	267	2328651	2134506	194145	87510	9043	392606
0	2000	00	380000000	0	38	0	0	OREGON STATE GOVT	41	0630	00	BB	3421399			21011480	16326827	14098562	9413909	5945675	106	727674	0	727674	12707	71	43548	473947	1434	7241	188726	0	605026	2232	1696	6460	28443	366177	20323	386500	6664	168664	4367	4504511	4097427	407084	43907	25552	38899
0	2000	00	390000000	0	39	0	0	PENNSYLVANIA STATE GOVT	42	0630	00	BB	12281054			54517336	43933154	41699619	31115437	22466906	117436	10460396	7057309	3403087	179655	575	439897	764065	25510	678059	324319	991007	2273339	14554	53	990325	52058	791409	56644	848053	46217	309110	12969	8467358	6770513	1696845	801164	321616	0
0	2000	00	400000000	0	40	0	0	RHODE ISLAND STATE GOVT	44	0630	00	BB	1048319			5589130	4426268	4105718	2942856	2034909	948	1002948	621066	381882	9567	0	31338	130974	5374	73011	59737	71881	90768	9	376	13391	1643	51450	388	51838	0	22879	632	903808	828983	74825	34207	2167	0
0	2000	00	410000000	0	41	0	0	SOUTH CAROLINA STATE GOVT	45	0630	00	BB	4012012			15965831	11586816	13317180	8938165	6381391	12663	3240855	2458308	782547	128848	37692	85074	369976	0	41471	29685	89801	375162	6660	14205	41649	14205	107953	15624	123577	0	110592	64274	2672720	2445559	227161	43085	36906	0
0	2000	00	420000000	0	42	0	0	SOUTH DAKOTA STATE GOVT	46	0630	00	BB	754844			2901148	2108027	2281918	1488797	927245	0	732389	487897	244492	10761	21	39514	124735	1470	2089	19092	46810	118448	269	116	2032	14904	39315	2008	41323	0	52787	7017	45123	0	45123	28429	142	2714
0	2000	00	430000000	0	43	0	0	TENNESSEE STATE GOVT	47	0630	00	BB	5689283			18969875	12849177	15928464	9807766	7739590	0	5805324	4446160	1359164	75918	0	286584	788174	0	4546	82589	121353	898509	1956	0	494089	25329	235560	38675	274235	6039	93671	3190	794202	180278	613924	92449	119936	957
0	2000	00	440000000	0	44	0	0	TEXAS STATE GOVT	48	0831	00	BB	20851820			72322692	55171758	55312368	38161434	27424142	0	22213368	14012165	8201203	514804	22602	739259	2688818	11556	507857	531780	3184527	3812821	30417	7870	2098910	63468	925337	117896	1043233	16861	525530	26532	0	0	0	278486	0	1119467
0	2000	00	450000000	0	45	0	0	UTAH STATE GOVT	49	0630	00	BB	2233169			10227355	8338205	7696937	5807787	3978697	0	1924091	1423234	500857	23943	0	82872	330499	0	0	48254	15289	138111	822	0	1328	22619	80038	8063	88101	0	22448	2793	1825247	1651448	173799	64559	0	26689
0	2000	00	460000000	0	46	0	0	VERMONT STATE GOVT	50	0630	00	BB	608827			3291896	2373761	2943411	2025276	1483155	404710	483627	215423	268204	14159	0	20401	60575	0	9714	25506	137849	68323	435	109	1190	5614	35318	3965	39283	0	18793	2899	476432	432002	44430	13550	20831	0
0	2000	00	470000000	0	47	0	0	VIRGINIA STATE GOVT	51	0630	00	BB	7078515			29408963	24942867	22714771	18248675	12648035	34075	4352087	2471938	1880149	123448	73	251074	814999	0	102351	15332	572872	513765	7085	47	30087	19770	309723	29681	339404	0	112362	5010	7394810	6828901	565909	150120	145610	1910
0	2000	00	480000000	0	48	0	0	WASHINGTON STATE GOVT	53	0630	00	BB	5894121			30615762	25425406	21254208	16063852	12567383	1697689	9684271	7739014	1945257	162228	9	261150	775245	1955	290022	277329	177319	607954	8098	113	14306	29465	295288	28974	324262	14721	183445	33544	0	0	0	82573	433810	61086
0	2000	00	490000000	0	49	0	0	WEST VIRGINIA STATE GOVT	54	0630	00	BB	1808344			8591389	6185115	7031879	4625605	3343266	3537	1800105	917050	883055	8401	0	101004	239580	8438	183266	32345	310021	174260	8747	13	7675	16390	87740	4462	92202	18956	30018	259	1183514	965721	217793	21103	6508	154239
0	2000	00	500000000	0	50	0	0	WISCONSIN STATE GOVT	55	0630	00	BB	5363675			32118833	27384384	21183017	16448568	12575192	87155	5105553	3506696	1598857	43956	409	96432	915694	3038	277951	257896	3481	668760	470	453	95363	62407	303691	35616	339307	0	161381	9379	6530421	5952301	578120	133261	45293	4749
0	2000	00	510000000	0	51	0	0	WYOMING STATE GOVT	56	0630	00	BB	493782			5740333	4885122	2356583	1501372	963650	101396	476596	368779	107817	1107	0	12410	81364	233	1984	10719	0	89186	165	0	6385	23056	52086	2753	54839	0	3767	974	0	0	0	50779	0	245693
99	1999	99	10000000	0	1	0	0	ALABAMA STATE GOVT	1	0930	98	BB	4351037			15501093	11219378	13093255	8811540	6032234	164495	3129368	1649120	1480248	120650	94	188428	497582	3823	458542	67802	143327	454177	2415	0	122617	17424	184383	16622	201005	8727	101908	81	2140483	1907459	233024	62784	30546	50381
99	1999	99	20000000	0	2	0	0	ALASKA STATE GOVT	2	0630	98	BB	615205			7312896	6090102	5940989	4718195	905135	48704	132004	0	132004	12159	2192	28390	38011	0	3668	47584	0	84868	1137	2	1422	17763	33914	0	33914	335	30211	84	211811	0	211811	1726	0	426022
99	1999	99	30000000	0	3	0	0	ARIZONA STATE GOVT	4	0630	98	BB	4667277			15121888	11459592	13077480	9415184	7542735	268092	4295345	3309921	985424	48152	718	151881	584747	2950	34140	162836	0	246472	4217	0	7109	15088	143723	12955	156678	0	56292	7088	2643738	2098350	545388	89088	0	0
99	1999	99	40000000	0	4	0	0	ARKANSAS STATE GOVT	5	0630	98	BB	2538202			10361000	7890267	8449018	5978285	4608936	453729	2228348	1602491	625857	27658	217	68155	379832	6230	0	94594	49171	218670	1594	1209	11436	20326	106722	7459	114181	9768	55250	4906	1646058	1433852	212206	32572	17295	10236
99	1999	99	50000000	0	5	0	0	CALIFORNIA STATE GOVT	6	0630	98	BB	32682794			154016720	120296092	119407560	85686932	72387698	3842945	28319707	22684257	5635450	273398	0	1263887	3034046	64078	42671	899531	57839	3121848	36115	3712	32820	74616	1662753	141105	1803858	66843	1100559	3325	36191555	30732356	5459199	877901	0	33742
99	1999	99	60000000	0	6	0	0	COLORADO STATE GOVT	8	0630	98	BB	3968967			14158140	11199032	11746973	8787865	6568185	0	2521031	1703608	817423	26193	72986	120607	515768	6109	7746	68013	1	291620	4571	1660	4944	59942	165363	11944	177307	0	42747	449	3655916	3354873	301043	65391	0	33980
99	1999	99	70000000	0	7	0	0	CONNECTICUT STATE GOVT	9	0630	98	BB	3272563			16437468	13290575	14920047	11773154	9623591	0	4821493	3218062	1603431	44143	291027	177632	544667	11028	167704	130537	236693	361109	5679	306	12500	4185	224864	29651	254515	921	78425	4578	4084107	3609595	474512	250171	106711	0
99	1999	99	80000000	0	8	0	0	DELAWARE STATE GOVT	10	0630	98	BB	744066			4540445	3776609	4059973	3296137	2030789	0	274195	0	274195	11155	0	51133	103122	206	24276	24455	59848	675924	830	238	459860	1273	30285	143	30428	2863	169104	11328	1003431	770903	232528	27058	49654	0
99	1999	99	100000000	0	10	0	0	FLORIDA STATE GOVT	12	0630	98	BB	14908230			49208745	40118046	39222490	30131791	23798564	960814	17920401	13881122	4039279	576762	0	336337	1577497	50777	639642	451787	406477	1503055	28649	8079	126455	13401	877327	113042	990369	29253	296531	10318	1266959	0	1266959	649521	1430714	67100
99	1999	99	110000000	0	11	0	0	GEORGIA STATE GOVT	13	0630	98	BB	7636522			27638537	21767789	21445362	15574614	12461790	43575	5371400	4348817	1022583	133219	0	230462	566402	0	0	92500	0	423278	2369	0	34586	21623	217606	40305	257911	0	67941	38848	6489930	5696757	793173	111192	262	0
99	1999	99	120000000	0	12	0	0	HAWAII STATE GOVT	15	0630	98	BB	1190472			6646380	5381336	5614565	4349521	3166663	0	1915421	1447278	468143	38508	0	54039	73866	0	121143	42281	138306	93425	0	0	2608	228	64164	329	64493	8904	16351	841	1121388	1068974	52414	28738	7691	0
99	1999	99	130000000	0	13	0	0	IDAHO STATE GOVT	16	0630	98	BB	1230923			4870426	3909627	3847418	2886619	2171127	0	1008103	701657	306446	5762	0	52318	212489	0	2886	28491	4500	204184	1141	296	1157	24044	103110	5665	108775	28057	38094	2620	943167	847021	96146	11128	0	4545
99	1999	99	140000000	0	14	0	0	ILLINOIS STATE GOVT	17	0630	98	BB	12069774			43294450	33929522	35686350	26321422	21211263	210240	9995035	5948973	4046062	57235	375327	218191	1328723	37052	1213163	501650	314721	1253554	4124	2261	121347	23884	780471	59341	839812	0	257495	4631	9351399	7247472	2103927	346978	54057	0
99	1999	99	150000000	0	15	0	0	INDIANA STATE GOVT	18	0630	98	BB	5907617			19149062	14668555	17728891	13248384	9736077	3890	4676062	3308186	1367876	30558	405927	157142	663942	3674	5662	89894	11077	217964	7352	7294	4832	13587	139874	0	139874	0	44480	545	4688943	3699316	989627	148712	0	506
99	1999	99	160000000	0	16	0	0	IOWA STATE GOVT	19	0630	98	BB	2861025			11629027	9161540	9207794	6740307	4868494	0	2368497	1646052	722445	11916	153763	114345	340767	3349	0	98305	0	468933	8289	5056	32874	19618	314536	10621	325157	5062	68579	4298	1949657	1715117	234540	72836	8571	0
99	1999	99	170000000	0	17	0	0	KANSAS STATE GOVT	20	0630	98	BB	2638667			8687125	6801871	7597365	5712111	4589475	47352	2238812	1686570	552242	69580	980	78262	325898	4118	881	54550	17973	233681	2167	206	24819	14491	143440	12027	155467	4054	30107	2370	1950115	1696275	253840	70239	0	49276
99	1999	99	180000000	0	18	0	0	KENTUCKY STATE GOVT	21	0630	98	BB	3934310			16853110	12993504	13584010	9724404	7356834	371378	3394273	2085900	1308373	65351	241	212762	444701	26755	0	17670	540893	487281	4048	3137	173473	18226	183227	6632	189859	4621	91402	2515	2844072	2532005	312067	81483	3569	174778
99	1999	99	190000000	0	19	0	0	LOUISIANA STATE GOVT	22	0630	98	BB	4362758			17785900	13197089	14602645	10013834	6491235	25717	3688584	2001177	1687407	50144	462032	240046	536584	5406	13833	85441	293921	508289	2300	0	300622	18704	103613	8740	112353	3553	69457	1300	1821969	1535646	286323	95973	0	350703
99	1999	99	200000000	0	20	0	0	MAINE STATE GOVT	23	0630	98	BB	1247554			5887528	4447591	4856625	3416688	2540581	42691	1159661	828635	331026	32658	0	41870	172975	4667	497	78359	0	124293	2911	860	3114	11944	62920	5540	68460	0	35448	1556	1167498	1020009	147489	29768	16670	0
99	1999	99	210000000	0	21	0	0	MARYLAND STATE GOVT	24	0630	98	BB	5130072			19612674	15814627	16239823	12441776	9501164	249751	4031346	2299610	1731736	23908	10103	178081	680055	717	153584	128785	556503	381043	411	25	11382	11485	177557	21215	198772	0	156549	2419	4583428	4178461	404967	126168	97906	0
99	1999	99	220000000	0	22	0	0	MASSACHUSETTS STATE GOVT	25	0630	98	BB	6144407			28119894	22665399	25663761	20209266	14731769	168	4735403	3269827	1465576	61520	6520	336374	636551	8269	0	284439	131903	427572	1294	407	21693	5954	234115	59312	293427	0	54468	50329	9286258	8036585	1249673	173867	108501	0
99	1999	99	230000000	0	23	0	0	MICHIGAN STATE GOVT	26	0930	98	BB	9820231			46724414	37954566	36791405	28021557	21856552	1580622	9295972	7230365	2065607	124843	5992	199463	1074820	13286	0	615447	31756	1152815	11839	0	11986	45482	771003	43568	814571	14600	207696	46641	9366264	6952649	2413615	174891	261696	24214
99	1999	99	240000000	0	24	0	0	MINNESOTA STATE GOVT	27	0630	98	BB	4726411			25089186	21044581	19131407	15086802	12481688	9281	5294776	3404441	1890335	58401	62763	179436	580831	878	44	184885	823097	879188	846	346	4112	41761	591777	27623	619400	0	196129	16594	6085411	5306235	779176	58132	152736	2164
99	1999	99	250000000	0	25	0	0	MISSISSIPPI STATE GOVT	28	0630	98	BB	2751335			10700917	7602338	8971867	5873288	4573823	1280	3028416	2230309	798107	39778	187340	111669	395007	0	1041	56981	6291	281555	1929	1244	71704	11555	109473	21395	130868	8411	55214	630	1212546	983045	229501	30767	0	19259
99	1999	99	260000000	0	26	0	0	MISSOURI STATE GOVT	29	0630	98	BB	5437562			19504680	14771357	15770004	11036681	8563594	17417	3918460	2716070	1202390	24797	164655	216584	663397	0	300	112861	19796	603109	3634	964	102106	26262	251376	21487	272863	19804	162650	14826	3903945	3627422	276523	118670	0	33
99	1999	99	270000000	0	27	0	0	MONTANA STATE GOVT	30	0630	98	BB	879533			3725321	2573381	3120522	1968582	1345730	228305	304341	0	304341	16127	37848	38849	160491	130	16545	14083	20268	116561	1784	3993	1076	29401	50819	5492	56311	7	22304	1685	572656	483032	89624	18302	0	74190
99	1999	99	280000000	0	28	0	0	NEBRASKA STATE GOVT	31	0630	98	BB	1660772			5575535	4155162	5088969	3668596	2662103	4739	1251741	855409	396332	16792	6320	34495	263648	697	2785	46922	24673	174102	255	0	5937	12949	79211	8317	87528	0	49806	17627	1206910	1071876	135034	17449	6398	764
99	1999	99	290000000	0	29	0	0	NEVADA STATE GOVT	32	0630	98	BB	1743772			7572930	6588684	5013391	4029145	3430007	82716	2924867	1829874	1094993	15342	633801	116918	237491	0	8476	63998	18967	344664	0	88101	19463	6508	111190	11768	122958	0	103948	3686	0	0	0	41472	3095	33193
99	1999	99	300000000	0	30	0	0	NEW HAMPSHIRE STATE GOVT	33	0630	98	BB	1185823			4024270	2911942	3108336	1996008	1070803	549	516667	0	516667	11564	1830	57317	119653	3641	56576	73765	192321	132340	3078	444	4142	6624	61378	8269	69647	4108	41660	2637	318952	63134	255818	49368	52927	0
99	1999	99	310000000	0	31	0	0	NEW JERSEY STATE GOVT	34	0630	98	BB	8095542			39149997	32029740	29708463	22588206	16926417	1100	7982854	5054438	2928416	75975	326455	292643	483234	0	1090508	417548	242053	756784	6400	53691	149431	11375	363167	31553	394720	2907	135078	3182	7657848	6323893	1333955	423015	104816	0
99	1999	99	320000000	0	32	0	0	NEW MEXICO STATE GOVT	35	0630	98	BB	1733535			8756881	6685463	7160654	5089236	3454440	38232	1956672	1452283	504389	35562	2888	81389	247188	699	7122	24749	104792	194151	4318	917	2287	13932	132605	7398	140003	66	32028	600	973533	809569	163964	21912	0	269940
99	1999	99	330000000	0	33	0	0	NEW YORK STATE GOVT	36	0331	98	BB	18159175			102241862	70762753	80041543	48562434	38700774	0	12819740	7970189	4849551	181999	694	716580	505232	36921	1628518	663286	1116321	917450	29092	60	73124	25718	576800	84600	661400	37602	90454	0	23464109	20576068	2888041	1071464	428011	0
99	1999	99	340000000	0	34	0	0	NORTH CAROLINA STATE GOVT	37	0630	98	BB	7545828			34063932	26450500	25311990	17698558	14436294	31	5868703	3342157	2526546	182970	0	291202	1145969	0	340498	44694	521213	874808	8237	10158	226999	15779	400422	81795	482217	0	127870	3548	7506736	6586153	920583	182851	1215	1950
99	1999	99	350000000	0	35	0	0	NORTH DAKOTA STATE GOVT	38	0630	98	BB	637808			2935592	2062200	2551734	1678342	1106499	2398	637383	332814	304569	5857	11146	20976	104893	0	27099	23026	111572	83620	243	279	0	10870	39831	3310	43141	9	29078	0	275568	181973	93595	7416	0	100114
99	1999	99	360000000	0	36	0	0	OHIO STATE GOVT	39	0630	98	BB	11237752			51273137	41964295	33206924	23898082	18178726	16516	8685317	5872943	2812374	82197	0	356862	1370698	16529	693360	292728	0	1379839	24511	0	394448	27110	586501	39215	625716	1525	300685	5844	7943431	7191864	751567	141456	0	12167
99	1999	99	370000000	0	37	0	0	OKLAHOMA STATE GOVT	40	0630	98	BB	3339478			11935084	9139205	9684258	6888379	5417232	0	2081129	1375881	705248	58904	8431	143579	383588	4366	15779	77761	12840	750345	5622	6903	38530	13295	577425	6835	584260	1	101403	331	2257760	2070452	187308	88796	8985	210205
99	1999	99	380000000	0	38	0	0	OREGON STATE GOVT	41	0630	98	BB	3282055			15666106	12140079	11888790	8362763	5341403	106	665251	0	665251	12087	105	54127	396960	1200	7511	193261	0	525660	1837	1744	5977	29028	332309	20438	352747	10248	121042	3037	4033978	3709592	324386	47979	18871	49558
99	1999	99	390000000	0	39	0	0	PENNSYLVANIA STATE GOVT	42	0630	98	BB	12002329			49481716	39220873	38859444	28598601	21588754	176415	10054369	6659123	3395246	170511	691	432180	746779	30177	670238	330419	1014251	2313210	14578	62	1116332	44051	735840	51859	787699	44247	294154	12087	7948085	6410363	1537722	760698	305077	0
99	1999	99	400000000	0	40	0	0	RHODE ISLAND STATE GOVT	44	0630	98	BB	987704			5478183	4175653	3994082	2691552	1895196	613	923928	561193	362735	9314	0	31644	119404	5806	66343	61467	68757	89553	10	311	12223	1540	52576	414	52990	0	21269	1210	829102	762784	66318	46854	5084	0
99	1999	99	410000000	0	41	0	0	SOUTH CAROLINA STATE GOVT	45	0630	98	BB	3839578			14566262	10684201	12377605	8495544	6161205	7527	3085743	2347155	738588	124925	34760	79724	350998	0	35745	30152	82284	424542	7079	70354	37155	13787	99528	15033	114561	0	115908	65698	2555714	2298226	257488	57190	30489	0
99	1999	99	420000000	0	42	0	0	SOUTH DAKOTA STATE GOVT	46	0630	98	BB	730789			2885858	2078838	2178698	1371678	870663	0	680652	461560	219092	10804	20	35050	107523	1758	1697	20423	41817	109450	250	123	1891	15883	32468	1352	33820	0	50433	7050	50819	0	50819	26427	137	3178
99	1999	99	430000000	0	43	0	0	TENNESSEE STATE GOVT	47	0630	98	BB	5432679			16903668	11335232	14635487	9067051	7197491	0	5531175	4218079	1313096	72951	0	257222	769912	0	4967	84941	123103	691616	2434	0	323377	19457	215213	36721	251934	6226	85067	3121	731608	160180	571428	89127	126160	802
99	1999	99	440000000	0	44	0	0	TEXAS STATE GOVT	48	0831	98	BB	19712389			71648633	55338920	52545024	36235311	25675587	0	21003455	13104114	7899341	483172	22963	751165	2592251	13340	450355	623569	2962526	3710610	29316	6290	2127756	62304	882192	98548	980740	16934	460179	27091	0	0	0	256277	0	705245
99	1999	99	450000000	0	45	0	0	UTAH STATE GOVT	49	0630	98	BB	2100562			8742192	6915155	7043115	5216078	3653782	0	1851478	1376209	475269	22610	0	77663	312711	0	0	50459	11826	138113	813	0	1524	17903	78150	5790	83940	0	31506	2427	1641440	1461299	180141	8238	0	14513
99	1999	99	460000000	0	46	0	0	VERMONT STATE GOVT	50	0630	98	BB	590579			3054762	2222083	2730267	1897588	1388345	386092	447168	205634	241534	14023	0	20400	56622	0	8906	13570	128013	65406	423	111	1274	5364	33640	3754	37394	0	18046	2794	433147	383451	49696	23358	19212	0
99	1999	99	470000000	0	47	0	0	VIRGINIA STATE GOVT	51	0630	98	BB	6789225			26138391	22091658	20866553	16819820	11562735	27294	4186017	2394516	1791501	116216	107	244910	794798	0	110083	15525	509862	481634	7088	29	27533	19983	286701	27580	314281	0	107842	4878	6502250	6087862	414388	154078	157233	1815
99	1999	99	480000000	0	48	0	0	WASHINGTON STATE GOVT	53	0630	98	BB	5687832			28737067	24041995	20241977	15546905	12337555	2155335	9060283	7253611	1806672	159739	0	238994	717813	1908	261098	278488	148632	565466	7763	109	13168	28254	273290	27653	300943	13005	169692	32532	0	0	0	69701	424446	62324
99	1999	99	490000000	0	49	0	0	WEST VIRGINIA STATE GOVT	54	0630	98	BB	1811688			8034281	5910923	6584454	4461096	3302046	2865	1767630	897189	870441	8080	0	97935	237110	7947	196441	33077	289851	161484	9146	4	7902	17487	81190	4470	85660	14203	26913	169	1183000	919879	263121	27325	6387	153355
99	1999	99	500000000	0	50	0	0	WISCONSIN STATE GOVT	55	0630	98	BB	5222124			28334130	24063414	19262147	14991431	11627782	82033	4890040	3264695	1625345	42104	568	105675	909076	3389	294833	266817	2883	659184	391	547	59920	72953	276103	27330	303433	0	210063	11877	5833197	5162239	670958	116898	43971	2456
99	1999	99	510000000	0	51	0	0	WYOMING STATE GOVT	56	0630	98	BB	480045			3092259	2184441	2214606	1306788	811648	99226	428557	346502	82055	1268	0	10043	62617	294	2047	5786	0	81692	163	0	6103	21540	47136	2382	49518	0	3568	800	0	0	0	9731	0	192442
98	1998	98	10000000	0	1	0	0	ALABAMA STATE GOVT	1	0930	96	BB	4290403			14838951	10817914	12428410	8407373	5734128	139818	2993580	1570650	1422930	117940	101	171553	486059	4158	435158	69991	137970	434433	2458	0	119034	17634	176657	15950	192607	8203	94337	160	2037364	1793561	243803	35594	24340	68999
98	1998	98	20000000	0	2	0	0	ALASKA STATE GOVT	2	0630	96	BB	604918			9039233	7959434	7973313	6893514	1186235	48516	116803	0	116803	11771	2134	33695	34894	0	2351	31958	0	94334	1297	74	1395	16982	38360	0	38360	541	35594	91	275758	0	275758	5466	0	645358
98	1998	98	30000000	0	3	0	0	ARIZONA STATE GOVT	4	0630	96	BB	4432308			16582395	13252400	11813662	8483667	6949270	252153	4008203	3050111	958092	46144	751	148460	534344	2954	56123	169316	0	233167	3883	0	6505	14641	133519	12351	145870	0	55554	6714	2391257	1863196	528061	64490	0	0
98	1998	98	40000000	0	4	0	0	ARKANSAS STATE GOVT	5	0630	96	BB	2504858			9487069	7118730	7724359	5356020	4056482	9091	2102205	1513673	588532	26647	390	67074	348934	6858	0	95147	43482	237372	1551	1422	12149	20824	103702	14052	117754	9768	69034	4870	1643174	1390304	252870	32684	15970	12692
98	1998	98	50000000	0	5	0	0	CALIFORNIA STATE GOVT	6	0630	96	BB	31780829			144984793	114090972	111087557	80193736	67713433	3870605	26511610	21301860	5209750	270529	0	1225893	2875306	83087	46316	649679	58940	3135510	33888	4580	43594	69356	1643332	139331	1782663	66094	1123735	11600	33372078	27784407	5587671	787383	0	36247
98	1998	98	60000000	0	6	0	0	COLORADO STATE GOVT	8	0630	96	BB	3812716			13522443	10733816	10961614	8172987	5898349	8138	2318437	1530832	787605	25359	62105	114681	503060	7097	7717	67583	3	277802	4139	1909	4611	57420	152816	15805	168621	0	40669	433	3152680	2881537	271143	108324	0	32625
98	1998	98	70000000	0	7	0	0	CONNECTICUT STATE GOVT	9	0630	96	BB	3267030			16520398	13504061	14452190	11435853	9393604	13	4720531	3031699	1688832	43428	259644	179675	569880	11173	204621	134876	285535	360017	5838	290	11201	4042	221952	27934	249886	737	83576	4447	3940855	3405916	534939	278962	93226	0
98	1998	98	80000000	0	8	0	0	DELAWARE STATE GOVT	10	0630	96	BB	727090			4593997	3869291	3883087	3158381	1981473	0	254920	0	254920	9652	0	45157	98987	195	22766	23171	54992	649097	625	271	439828	2054	30997	424	31421	3048	163621	8229	966719	761445	205274	44626	65413	0
98	1998	98	100000000	0	10	0	0	FLORIDA STATE GOVT	12	0630	96	BB	14426911			51743930	43442079	36772379	28470528	22513115	984694	16927461	12923644	4003817	565188	0	376212	1496717	60061	634213	467050	404376	1443838	29917	8742	120796	13899	832095	111057	943152	28130	289627	9575	1271261	0	1271261	577530	1238609	69722
98	1998	98	110000000	0	11	0	0	GEORGIA STATE GOVT	13	0630	96	BB	7332225			23166004	17489642	20164786	14488424	11589495	37824	4992011	3993493	998518	127418	0	223908	557922	0	0	89270	0	396748	3566	0	33987	20535	170113	38104	208217	0	70157	60286	6057113	5317375	739738	84809	213	0
98	1998	98	120000000	0	12	0	0	HAWAII STATE GOVT	15	0630	96	BB	1184434			6760740	5585141	5473742	4298143	3176246	0	1911751	1425352	486399	38894	0	88710	73594	0	120326	36098	128777	92647	0	0	2477	234	62350	300	62650	8775	18134	377	1145143	1083388	61755	19645	7060	0
98	1998	98	130000000	0	13	0	0	IDAHO STATE GOVT	16	0630	96	BB	1187706			4705173	3842195	3591719	2728741	2057378	0	952713	652843	299870	5507	0	50595	207292	0	3239	28962	4275	196047	1139	0	1107	23624	97381	4433	101814	26629	39438	2296	896603	778909	117694	8624	0	3391
98	1998	98	140000000	0	14	0	0	ILLINOIS STATE GOVT	17	0630	96	BB	11953003			40460377	31501384	33786763	24827770	19771284	206134	9111575	5596046	3515529	57034	274902	98573	1300658	37945	987194	464242	294981	1207679	4179	2322	122772	23816	750977	58793	809770	0	240397	4423	8948561	6986995	1961566	250434	46901	0
98	1998	98	150000000	0	15	0	0	INDIANA STATE GOVT	18	0630	96	BB	5834908			17876119	13933049	16481083	12538013	9115798	3377	4408797	3156272	1252525	31706	322764	148848	639819	3523	4947	90484	10434	216632	7795	5196	4932	14176	133718	0	133718	0	50340	475	4361664	3433446	928218	124686	0	642
98	1998	98	160000000	0	16	0	0	IOWA STATE GOVT	19	0630	96	BB	2848473			10029402	7813590	8821047	6605235	4802531	0	2214369	1528824	685545	11497	136148	108869	325732	3144	0	100155	0	452881	8336	5497	37488	18374	295248	7896	303144	8286	68572	3184	2035338	1838497	196841	90963	8980	0
98	1998	98	170000000	0	17	0	0	KANSAS STATE GOVT	20	0630	96	BB	2598266			8443997	6581068	7784967	5922038	4661846	46080	2190421	1619246	571175	66180	958	95616	332810	4032	873	55364	15342	213835	2121	205	23702	13858	126880	10560	137440	3598	30707	2204	2049897	1743983	305914	88651	0	72962
98	1998	98	180000000	0	18	0	0	KENTUCKY STATE GOVT	21	0630	96	BB	3881051			15989082	12386116	12968959	9365993	7115147	364019	3257523	1981290	1276233	63470	211	216018	414119	18078	0	18216	546121	446730	2072	408	149152	16436	172233	9639	181872	4379	89623	2788	2751810	2418144	333666	105538	3469	186058
98	1998	98	190000000	0	19	0	0	LOUISIANA STATE GOVT	22	0630	96	BB	4338763			17605336	13578988	13648882	9622534	6082026	22805	3199028	1981231	1217797	52304	673	240491	530943	5243	13120	87209	287814	456721	2300	0	254986	21835	100999	10021	111020	2674	62581	1325	1810324	1450814	359510	89786	0	503362
98	1998	98	200000000	0	20	0	0	MAINE STATE GOVT	23	0630	96	BB	1241436			5689618	4278298	4566877	3155557	2369820	43056	1140703	830758	309945	33396	0	43023	157324	3907	574	71721	0	118536	2967	667	2843	12714	60225	5290	65515	0	32628	1202	1013499	906374	107125	40536	13490	0
98	1998	98	210000000	0	21	0	0	MARYLAND STATE GOVT	24	0630	96	BB	5057142			20559098	17025387	15589078	12055367	9190482	241504	3842769	2161233	1681536	23939	10562	174718	676650	2052	146500	128245	518870	350854	493	24	12846	10214	169534	19599	189133	0	136188	1956	4517873	4139159	378714	124758	82467	0
98	1998	98	220000000	0	22	0	0	MASSACHUSETTS STATE GOVT	25	0630	96	BB	6085393			28233418	21775153	25801142	19342877	14488496	152	4370666	2962535	1408131	60849	7035	310841	621291	9193	0	300812	98110	450609	1163	420	20664	6406	244379	62077	306456	0	68760	46740	9386842	8031943	1354899	191336	88891	0
98	1998	98	230000000	0	23	0	0	MICHIGAN STATE GOVT	26	0930	96	BB	9739184			39785000	31227953	35385746	26828699	20516928	1569191	8802633	6873995	1928638	125169	0	145086	1041308	12832	0	574785	29458	1104998	11764	710	7198	45942	725101	38721	763822	17214	224583	33765	8670889	6316125	2354764	110383	227852	30982
98	1998	98	240000000	0	24	0	0	MINNESOTA STATE GOVT	27	0630	96	BB	4647723			24508758	20570362	17856170	13917774	11503928	9772	4933013	3243611	1689402	57029	62211	158188	553758	835	43	189359	667979	875040	836	336	4698	40388	546680	26662	573342	0	240813	14627	5502989	4749801	753188	61612	120207	1295
98	1998	98	250000000	0	25	0	0	MISSISSIPPI STATE GOVT	28	0630	96	BB	2709925			10608543	7661470	8397229	5450156	4239825	2034	2798071	2034804	763267	39260	166439	108261	388632	0	0	57392	3283	297555	3433	1360	82509	11772	127006	13929	140935	4262	53284	0	1091376	847075	244301	21107	0	29682
98	1998	98	260000000	0	26	0	0	MISSOURI STATE GOVT	29	0630	96	BB	5367888			19021087	14774749	14884502	10638164	8222326	16765	3799626	2627839	1171787	23820	148010	194390	668078	0	300	113904	23285	574971	3552	914	91907	19834	241097	20536	261633	17585	165054	14492	3729621	3371717	357904	99337	0	81
98	1998	98	270000000	0	27	0	0	MONTANA STATE GOVT	30	0630	96	BB	876656			3625865	2577946	2980419	1932500	1327652	227511	274745	0	274745	15511	0	37871	178170	139	15320	15046	12688	156932	1926	40805	1043	29278	49157	4824	53981	8	28687	1204	522089	444161	77928	15727	0	76112
98	1998	98	280000000	0	28	0	0	NEBRASKA STATE GOVT	31	0630	96	BB	1647657			5635696	4353633	4829306	3547243	2633216	4967	1317506	919750	397756	16583	7507	36465	265546	542	2215	47146	21752	169034	252	0	6050	11383	72883	7108	79991	0	54190	17168	1116055	973905	142150	18233	6087	1334
98	1998	98	290000000	0	29	0	0	NEVADA STATE GOVT	32	0630	96	BB	1596476			7319969	6408238	4614860	3703129	3113000	71978	2626396	1656749	969647	15806	502742	110748	247771	0	8926	65754	17900	335993	0	85228	17048	6655	102395	11521	113916	0	109520	3626	0	0	0	44801	2668	31164
98	1998	98	300000000	0	30	0	0	NEW HAMPSHIRE STATE GOVT	33	0630	96	BB	1160768			4010298	2986679	2968123	1944504	1008518	583	497958	0	497958	11197	1902	51635	115446	3456	57846	76091	180385	124730	3126	445	4048	6592	58712	8282	66994	3921	36986	2618	297992	61799	236193	43079	44176	0
98	1998	98	310000000	0	31	0	0	NEW JERSEY STATE GOVT	34	0630	96	BB	8009624			37007323	30615796	28357326	21965799	15604971	2524	7650366	4766195	2884171	74851	317249	309557	476158	0	1143208	338618	224530	753229	5919	53127	131993	12027	403947	34868	438815	934	107095	3319	6768632	5590579	1178053	337680	92540	0
98	1998	98	320000000	0	32	0	0	NEW MEXICO STATE GOVT	35	0630	96	BB	1706151			9058548	7212412	7127032	5280896	3574537	37029	1950744	1454913	495831	34904	4351	78804	240945	906	7143	25097	103681	187971	4318	0	2418	18537	122985	6981	129966	66	32028	638	979027	799006	180021	12067	0	407699
98	1998	98	330000000	0	33	0	0	NEW YORK STATE GOVT	36	0331	96	BB	18143805			101110358	67319423	80720172	46929237	36154533	0	12422939	7615370	4807569	182959	949	680998	494577	38364	1674674	672101	1062947	966735	30533	239	56379	31247	614100	93800	707900	40721	96316	3400	21416594	18289070	3127524	1022208	326057	0
98	1998	98	340000000	0	34	0	0	NORTH CAROLINA STATE GOVT	37	0630	96	BB	7307658			33326975	26509672	23949838	17132535	13869426	217	5735162	3272774	2462388	155352	0	283828	1114316	0	340721	47304	520867	841745	6797	8382	227148	16300	389436	79551	468987	0	110862	3269	7124468	6124709	999759	164925	894	2015
98	1998	98	350000000	0	35	0	0	NORTH DAKOTA STATE GOVT	38	0630	96	BB	642858			3128460	2235775	2533365	1640680	1078375	2295	610006	309139	300867	5283	11656	19958	105863	0	26733	24296	107078	79755	243	265	0	6884	39630	3431	43061	0	29302	0	260417	177873	82544	4710	0	121192
98	1998	98	360000000	0	36	0	0	OHIO STATE GOVT	39	0630	96	BB	11187032			48133067	39179721	32299884	23346538	17642836	17067	8311164	5531207	2779957	80390	0	350881	1328277	15782	707982	296645	0	1456872	24707	0	512211	29473	579971	35859	615830	1865	266617	6169	7733699	6967816	765883	114789	0	9245
98	1998	98	370000000	0	37	0	0	OKLAHOMA STATE GOVT	40	0630	96	BB	3289634			12409544	9893259	9411095	6894810	5300829	0	2009614	1328295	681319	56904	10593	148503	354842	4783	15012	77587	13095	746669	5501	4904	43773	12338	587481	6649	594130	8	85731	284	2107858	1885237	222621	81385	7845	338497
98	1998	98	380000000	0	38	0	0	OREGON STATE GOVT	41	0630	96	BB	3195087			15688025	12323469	11272889	7908333	4999091	76	671317	0	671317	12036	121	62299	382195	1311	9775	203580	0	505870	1938	3008	5947	27829	309536	16827	326363	10521	127662	2602	3717797	3438600	279197	40995	17197	45839
98	1998	98	390000000	0	39	0	0	PENNSYLVANIA STATE GOVT	42	0630	96	BB	12038008			48503491	38894833	36833236	27224578	20629483	149547	9687694	6313056	3374638	161427	466	389591	811126	24824	729378	332505	925321	2180733	14513	68	1029958	43967	695012	50886	745898	42984	292042	11303	7587672	6024816	1562856	710903	283987	0
98	1998	98	400000000	0	40	0	0	RHODE ISLAND STATE GOVT	44	0630	96	BB	987858			4437538	3291227	3781200	2634889	1821305	1506	900202	525672	374530	7849	0	41823	125378	5980	62351	63994	67155	87653	7	318	10344	1422	51695	354	52049	0	22423	1090	805353	735639	69714	20102	6415	0
98	1998	98	410000000	0	41	0	0	SOUTH CAROLINA STATE GOVT	45	0630	96	BB	3738974			15202985	11760567	11415166	7972748	5683148	11583	2894288	2162858	731430	121258	34129	82240	339163	0	38539	31382	84719	404915	5946	63414	41839	13590	104932	17112	122044	0	95458	62624	2301083	2087461	213622	45086	26193	0
98	1998	98	420000000	0	42	0	0	SOUTH DAKOTA STATE GOVT	46	0630	96	BB	730699			2874179	2109947	2098262	1334030	833564	0	661363	442549	218814	9872	22	33012	113560	967	1246	20938	39197	104813	296	1053	2367	12388	31264	2064	33328	0	49179	6202	38269	0	38269	25793	136	3190
98	1998	98	430000000	0	43	0	0	TENNESSEE STATE GOVT	47	0630	96	BB	5313576			16675209	11410225	14086340	8821356	6996120	0	5320654	4027787	1292867	69634	0	258159	752233	0	5272	86650	120919	656281	2045	0	310507	18564	209533	32633	242166	4688	76520	1791	768254	160836	607418	113119	110461	861
98	1998	98	440000000	0	44	0	0	TEXAS STATE GOVT	48	0831	96	BB	19006240			57807137	43201713	48065757	33460333	24629000	0	19883534	12474161	7409373	456035	23083	696783	2506029	15476	414204	560923	2736840	3533965	28134	6498	2004796	61194	838627	87005	925632	16181	464114	27416	0	0	0	326923	0	884578
98	1998	98	450000000	0	45	0	0	UTAH STATE GOVT	49	0630	96	BB	2022253			8759389	7069539	6624742	4934892	3497935	0	1772731	1311955	460776	21183	0	76866	306574	0	0	43800	12353	117669	749	0	1435	14524	69917	5630	75547	0	24365	1049	1559109	1374525	184584	25417	0	23009
98	1998	98	460000000	0	46	0	0	VERMONT STATE GOVT	50	0630	96	BB	586352			2372580	1643033	2196423	1466876	957656	9993	424012	194501	229511	13576	0	20055	56185	15	8105	13942	117633	65560	456	118	1210	5044	36417	3184	39601	0	16635	2496	411502	365616	45886	19157	15143	0
98	1998	98	470000000	0	47	0	0	VIRGINIA STATE GOVT	51	0630	96	BB	6665491			25918315	22137338	19267867	15486890	10542966	21268	3911261	2225021	1686240	111165	88	236971	760721	0	100036	15905	461354	455443	6685	0	20494	19594	284253	25605	309858	0	94730	4082	5851127	5405468	445659	122304	126112	1924
98	1998	98	480000000	0	48	0	0	WASHINGTON STATE GOVT	53	0630	96	BB	5509963			27980014	23732965	19079085	14832036	11806170	2047332	8682790	6909239	1773551	146379	0	228790	708185	3493	251524	276652	158528	528840	9210	167	12429	26764	256496	25496	281992	13463	154910	29905	0	0	0	82203	396654	68351
98	1998	98	490000000	0	49	0	0	WEST VIRGINIA STATE GOVT	54	0630	96	BB	1818983			7808416	5712122	6205724	4109430	3011990	2723	1557852	856276	701576	8032	0	76461	232667	9071	190716	33477	151152	158994	9433	5	7891	15694	81974	4566	86540	13275	26113	43	1087635	866107	221528	13211	6024	185551
98	1998	98	500000000	0	50	0	0	WISCONSIN STATE GOVT	55	0630	96	BB	5173828			27037795	23243145	18168637	14373987	11149759	75630	4586948	3047406	1539542	41995	605	93997	845528	3570	296141	257096	610	637501	389	543	59539	61714	269939	26729	296668	0	208602	10046	5728154	5047515	680639	80111	38440	2945
98	1998	98	510000000	0	51	0	0	WYOMING STATE GOVT	56	0630	96	BB	480085			2652956	1814357	2336524	1497925	855716	98984	402736	335383	67353	1132	0	12371	45421	215	2156	6058	0	79150	134	0	5950	21641	44547	2462	47009	0	3616	800	0	0	0	6677	0	268169
97	1997	97	10000000	0	1	0	0	ALABAMA STATE GOVT	1	0930	96	BB	4290403			14007883	10454342	11487011	7933470	5484161	131229	2866477	1505713	1360764	117004	81	155989	472814	4272	414052	69882	126670	424165	2301	0	109504	17318	170633	16113	186746	8261	99876	159	1914215	1687599	226616	44511	23326	80238
97	1997	97	20000000	0	2	0	0	ALASKA STATE GOVT	2	0630	96	BB	604918			9438512	8396287	7424923	6382698	1619110	53567	96014	0	96014	11553	1871	28365	35578	0	2739	15908	0	77924	1096	91	1188	16089	28827	0	28827	29	30519	85	331337	0	331337	1666	0	1058602
97	1997	97	30000000	0	3	0	0	ARIZONA STATE GOVT	4	0630	96	BB	4432308			13458281	10220867	11264984	8027570	6599712	256879	3784373	2855234	929139	45093	774	137661	529458	2607	44509	169037	0	222183	4153	14	5681	14639	132099	10723	142822	0	49966	4908	2269304	1668414	600890	66973	0	0
97	1997	97	40000000	0	4	0	0	ARKANSAS STATE GOVT	5	0630	96	BB	2504858			8843946	6579464	7290031	5025549	3776600	8355	2017650	1429445	588205	26218	577	66150	351525	7211	0	94709	41815	221790	1575	316	7863	20455	97100	16165	113265	8316	65737	4263	1476582	1246600	229982	18555	16831	13450
97	1997	97	50000000	0	5	0	0	CALIFORNIA STATE GOVT	6	0630	96	BB	31780829			131099489	100754380	103929227	73584118	61666886	3611595	25222055	19973609	5248446	269613	0	1284081	2822335	90213	42642	672735	66827	2962520	34340	169	40978	74157	1510949	111056	1622005	62056	1121598	7217	29076523	23272871	5803652	756777	0	37416
97	1997	97	60000000	0	6	0	0	COLORADO STATE GOVT	8	0630	96	BB	3812716			12779639	10183700	9944905	7348966	5290131	0	2178700	1412903	765797	24397	54826	113875	490847	7396	7057	67395	4	261406	3757	4116	4370	53553	139184	14796	153980	0	41225	405	2784612	2560337	224275	34641	0	30274
97	1997	97	70000000	0	7	0	0	CONNECTICUT STATE GOVT	9	0630	96	BB	3267030			15147251	12203625	13642094	10698468	8773258	12	4581586	2850063	1731523	44672	209514	185777	587797	11118	215998	132984	343663	342098	5763	222	11343	3175	210777	27503	238280	836	78260	4219	3547751	2979796	567955	226837	74974	0
97	1997	97	80000000	0	8	0	0	DELAWARE STATE GOVT	10	0630	96	BB	727090			4210673	3538544	3469482	2797353	1743234	0	253405	0	253405	10868	0	42691	102388	203	23450	21705	52100	578563	861	171	390739	939	27602	161	27763	3063	148505	6522	835673	663111	172562	31755	43838	0
97	1997	97	100000000	0	10	0	0	FLORIDA STATE GOVT	12	0630	96	BB	14426911			41337536	33040341	34186294	25889099	20985579	787614	15986690	12068290	3918400	553520	0	392053	1480898	64907	575701	442224	409097	1370177	28303	8745	121853	15315	809031	98776	907807	27399	251101	9654	1232731	0	1232731	536523	996000	75844
97	1997	97	110000000	0	11	0	0	GEORGIA STATE GOVT	13	0630	96	BB	7332225			24028450	18021384	19713921	13706855	10897538	38155	4905464	3915761	989703	125019	0	221728	553026	0	0	89930	0	405025	10619	0	30691	20648	202056	35750	237806	0	69966	35295	5467521	4741200	726321	60296	190	0
97	1997	97	120000000	0	12	0	0	HAWAII STATE GOVT	15	0630	96	BB	1184434			6700545	5397855	5526957	4224267	3087946	0	1925971	1457274	468697	38347	0	77174	75143	0	114364	36427	127242	89876	0	0	2433	228	61447	376	61823	8088	16938	366	1044149	976579	67570	22169	5781	0
97	1997	97	130000000	0	13	0	0	IDAHO STATE GOVT	16	0630	96	BB	1187706			4289183	3439708	3401851	2552376	1960515	0	923985	622192	301793	5372	0	47202	211528	0	2974	30729	3988	179523	1116	0	949	23271	77588	6112	83700	27907	38517	4063	849934	711657	138277	4052	0	3021
97	1997	97	140000000	0	14	0	0	ILLINOIS STATE GOVT	17	0630	96	BB	11953003			39012673	30299071	32042774	23329172	18519177	204263	8769647	5295943	3473704	56650	276905	126556	1221422	40302	888593	428480	434796	1216200	4386	2412	124104	23704	769224	50546	819770	0	237460	4364	8090701	6286770	1803931	199423	38943	0
97	1997	97	150000000	0	15	0	0	INDIANA STATE GOVT	18	0630	96	BB	5834908			17634877	13775701	16089567	12230391	9100842	4203	4131854	3042874	1088980	32433	0	138086	617109	3485	4912	90717	202238	193720	7783	5174	4726	15023	115619	0	115619	0	44913	482	4655091	3750826	904265	115363	0	611
97	1997	97	160000000	0	16	0	0	IOWA STATE GOVT	19	0630	96	BB	2848473			9509064	7501096	8360300	6352332	4686244	0	2228431	1500162	728269	12479	121406	105957	385652	2961	0	99814	0	421385	8400	5082	35131	17682	262488	11512	274000	8320	69657	3113	1940607	1719566	221041	88213	7608	0
97	1997	97	170000000	0	17	0	0	KANSAS STATE GOVT	20	0630	96	BB	2598266			7949883	6110070	7264496	5424683	4232864	43804	2010195	1475825	534370	63025	1055	89604	305800	4090	900	56034	13862	211755	2074	170	21303	12338	128781	9416	138197	3360	32258	2055	1803896	1512816	291080	76029	0	87185
97	1997	97	180000000	0	18	0	0	KENTUCKY STATE GOVT	21	0630	96	BB	3881051			15032508	11568558	12431136	8967186	6818992	414857	3194113	1882682	1311431	61466	207	275681	406573	18614	0	19790	529100	427137	1996	439	148378	17266	152787	8222	161009	4704	90041	3304	2497776	2205023	292753	95287	3180	186642
97	1997	97	190000000	0	19	0	0	LOUISIANA STATE GOVT	22	0630	96	BB	4338763			16007250	11678166	13607598	9278514	5869636	25324	2982431	1828434	1153997	50041	917	250460	494604	4695	12711	88262	252307	435603	2100	0	247804	21886	96045	9350	105395	2628	54534	1256	1940203	1560048	380155	77735	0	408340
97	1997	97	200000000	0	20	0	0	MAINE STATE GOVT	23	0630	96	BB	1241436			5215004	3915934	4059117	2760047	2019491	42216	964667	683152	281515	32254	0	43362	155917	4114	491	45377	0	117339	3090	690	2648	12234	56078	8811	64889	0	33146	642	868956	771810	97146	14771	11542	0
97	1997	97	210000000	0	21	0	0	MARYLAND STATE GOVT	24	0630	96	BB	5057142			20155344	16743962	14826704	11415322	8631278	236099	3722025	2095319	1626706	23378	9107	165868	613840	2893	156196	130153	525271	349632	520	12	13086	10887	190265	15950	206215	0	116715	2197	4112059	3768560	343499	105967	78126	0
97	1997	97	220000000	0	22	0	0	MASSACHUSETTS STATE GOVT	25	0630	96	BB	6085393			26537977	20729105	23810978	18002106	13305471	128	4217418	2876066	1341352	60880	7439	297756	602840	10185	0	281708	80544	431012	1159	563	20206	6284	244911	62310	307221	0	56279	39300	8395187	7181821	1213366	202707	59019	0
97	1997	97	230000000	0	23	0	0	MICHIGAN STATE GOVT	26	0930	96	BB	9739184			45509221	37242141	33857435	25590355	19855941	1688279	8871817	7132110	1739707	118243	0	185873	840977	11733	0	555849	27032	1016050	11703	710	10850	44799	652888	38539	691427	16556	216180	23825	8159157	5930404	2228753	79484	0	41154
97	1997	97	240000000	0	24	0	0	MINNESOTA STATE GOVT	27	0630	96	BB	4647723			22881630	19255903	17207455	13581728	11223269	9748	4775726	3114600	1661126	56054	62233	181103	539399	828	46	189341	632122	821373	820	368	3426	37473	510434	26503	536937	0	228375	13974	5478206	4778972	699234	48465	86533	3218
97	1997	97	250000000	0	25	0	0	MISSISSIPPI STATE GOVT	28	0630	96	BB	2709925			9400400	6496196	7895021	4990817	4016549	22816	2665109	1916461	748648	38918	193186	103397	356414	0	0	56733	0	266271	3288	1383	75063	11226	116986	13676	130662	4162	40487	0	1016933	791009	225924	12487	0	32933
97	1997	97	260000000	0	26	0	0	MISSOURI STATE GOVT	29	0630	96	BB	5367888			16600626	12880807	13773787	10053968	7815966	15532	3704566	2592460	1112106	23514	120946	185707	648619	0	300	114032	18988	562367	3552	41928	89174	27109	237057	18660	255717	16512	114388	13987	3449212	3038167	411045	81160	0	114
97	1997	97	270000000	0	27	0	0	MONTANA STATE GOVT	30	0630	96	BB	876656			3523812	2564615	2878900	1919703	1308855	234906	274367	0	274367	16311	0	36813	175418	157	18779	14949	11940	151322	1569	37135	997	28772	49406	5034	54440	8	27209	1192	488275	406276	81999	14562	0	93907
97	1997	97	280000000	0	28	0	0	NEBRASKA STATE GOVT	31	0630	96	BB	1647657			5537331	4372971	4740329	3575969	2548174	4923	1281350	865708	415642	16155	8093	39625	277127	528	2575	48148	23391	164907	249	0	5614	10431	74352	7045	81397	0	50982	16234	1074635	937297	137338	15231	5322	1806
97	1997	97	290000000	0	29	0	0	NEVADA STATE GOVT	32	0630	96	BB	1596476			6504739	5675209	4396728	3567198	3044548	61293	2611700	1698714	912986	14232	493223	97290	226926	0	5760	57554	18001	302637	0	79794	15284	454	98298	10721	109019	0	94569	3517	0	0	0	27666	2360	38892
97	1997	97	300000000	0	30	0	0	NEW HAMPSHIRE STATE GOVT	33	0630	96	BB	1160768			3560750	2572557	2795550	1807357	914847	588	458732	0	458732	11104	1946	53220	110758	5196	56797	50421	169290	120568	3140	423	4181	6412	56304	8420	64724	3395	35668	2625	261070	52682	208388	40557	33332	0
97	1997	97	310000000	0	31	0	0	NEW JERSEY STATE GOVT	34	0630	96	BB	8009624			36068436	29705520	26944683	20581767	14414778	2540	7192382	4415428	2776954	76111	309043	294155	464676	1270	1161544	249586	220569	742208	5498	49554	129743	12026	399809	28885	428694	2248	110903	3542	6089390	4825411	1263979	313447	74811	0
97	1997	97	320000000	0	32	0	0	NEW MEXICO STATE GOVT	35	0630	96	BB	1706151			8229333	6256253	7004279	5031199	3363571	39600	1806403	1345759	460644	34660	3772	61143	236696	760	7037	25037	91539	172883	3772	0	2334	10850	123162	6670	129832	53	25418	624	921019	747814	173205	17838	0	405828
97	1997	97	330000000	0	33	0	0	NEW YORK STATE GOVT	36	0331	96	BB	18143805			95442410	64972042	75382513	44912145	34864623	0	12139863	7353097	4786766	186845	504	680785	474202	41617	1683018	664197	1055598	945142	28331	374	67187	31191	612900	95200	708100	34448	72011	3500	20596461	17554367	3042094	889323	293834	0
97	1997	97	340000000	0	34	0	0	NORTH CAROLINA STATE GOVT	37	0630	96	BB	7307658			25526697	19208691	21695686	15377680	12678199	0	5316289	3056831	2259458	170985	0	247233	997217	0	311723	46677	485623	774753	5863	8021	230081	15017	345984	68698	414682	0	98368	2721	6440341	5458963	981378	144846	0	1970
97	1997	97	350000000	0	35	0	0	NORTH DAKOTA STATE GOVT	38	0630	96	BB	642858			2817603	2005598	2426989	1614984	1064010	2212	606113	311433	294680	5162	11100	20797	104270	0	27031	23873	102447	76787	243	225	0	7280	38458	3160	41618	0	27421	0	238539	163316	75223	4807	0	135552
97	1997	97	360000000	0	36	0	0	OHIO STATE GOVT	39	0630	96	BB	11187032			45249896	36257046	30792152	21799302	16417761	17614	8055125	5234151	2820974	79689	0	346355	1368232	15379	712893	298407	19	1355317	27027	0	481155	29574	557388	34557	591945	1036	219739	4841	6878575	6141212	737363	101975	0	9155
97	1997	97	370000000	0	37	0	0	OKLAHOMA STATE GOVT	40	0630	96	BB	3289634			11327842	9158087	8703926	6534171	5060601	0	1940658	1272606	668052	56195	13427	142534	347258	3773	14810	77836	12219	700643	5394	3482	39680	12078	545620	5580	551200	4	88466	339	1918772	1697600	221172	80514	6885	404050
97	1997	97	380000000	0	38	0	0	OREGON STATE GOVT	41	0630	96	BB	3195087			15004426	11486480	11285810	7767864	4946304	79	673827	0	673827	11753	133	75936	421427	1140	8876	154562	0	512339	1816	742	5331	25895	333843	17802	351645	9921	114747	2242	3656667	3272594	384073	33856	16638	52898
97	1997	97	390000000	0	39	0	0	PENNSYLVANIA STATE GOVT	42	0630	96	BB	12038008			49317529	39897243	35212460	25792174	19377456	203497	9221017	6054540	3166477	155912	418	377273	789522	23991	717508	335530	766323	1919706	13953	84	970851	44708	505700	52173	557873	42785	279612	9840	7150701	5574994	1575707	615495	237201	0
97	1997	97	400000000	0	40	0	0	RHODE ISLAND STATE GOVT	44	0630	96	BB	987858			4266700	3158085	3538315	2429700	1681439	4115	850795	489624	361171	8594	0	33445	123662	5647	69381	54282	66160	79856	9	265	9705	1474	47314	359	47673	0	19589	1141	728901	639703	89198	12614	5084	0
97	1997	97	410000000	0	41	0	0	SOUTH CAROLINA STATE GOVT	45	0630	96	BB	3738974			13804751	10643228	10750064	7588541	5381412	13604	2735295	2032134	703161	117793	27358	77704	327777	0	37607	30510	84412	411179	10461	58107	39619	13689	95938	17242	113180	0	96501	79622	2172342	1932992	239350	28174	20818	0
97	1997	97	420000000	0	42	0	0	SOUTH DAKOTA STATE GOVT	46	0630	96	BB	730699			2315652	1642432	1920419	1247199	768491	0	609401	410928	198473	9874	25	33671	95148	707	1536	20981	36531	93625	258	134	1134	12388	30050	2009	32059	0	41446	6206	36888	0	36888	21488	131	6958
97	1997	97	430000000	0	43	0	0	TENNESSEE STATE GOVT	47	0630	96	BB	5313576			15696299	10631283	13365828	8300812	6616361	0	5087032	3839914	1247118	67591	0	244000	723413	0	6773	85903	119438	737935	1967	0	400840	19106	201217	36546	237763	4565	71935	1759	607849	128189	479660	60558	94926	1124
97	1997	97	440000000	0	44	0	0	TEXAS STATE GOVT	48	0831	96	BB	19006240			63864034	50063612	45546186	31745764	23024628	0	18403991	11361888	7042103	431652	23506	672674	2383040	13510	368488	654770	2494463	3265491	24110	6425	1830595	64672	785558	83896	869454	14416	429080	26739	0	0	0	207486	0	1147660
97	1997	97	450000000	0	45	0	0	UTAH STATE GOVT	49	0630	96	BB	2022253			7857972	6265661	6037318	4445007	3145004	0	1583448	1265084	318364	20404	0	49046	216992	0	0	31922	0	93005	749	0	3679	14178	47696	9664	57360	0	15517	1522	1433132	1237332	195800	10282	0	25137
97	1997	97	460000000	0	46	0	0	VERMONT STATE GOVT	50	0630	96	BB	586352			2367723	1700781	2050292	1383350	896912	10296	409288	183836	225452	13375	0	18552	58419	24	7630	13841	113611	65351	454	134	1161	4861	36417	3217	39634	0	16708	2399	368467	323140	45327	18015	13692	0
97	1997	97	470000000	0	47	0	0	VIRGINIA STATE GOVT	51	0630	96	BB	6665491			24322031	20777346	18089498	14544813	9627591	21600	3766542	2118945	1647597	108943	34	219032	734541	0	124427	16198	444422	430751	6385	0	25708	18730	263540	24705	288245	0	87326	4357	5152945	4727791	425154	92163	102774	1715
97	1997	97	480000000	0	48	0	0	WASHINGTON STATE GOVT	53	0630	96	BB	5509963			26841468	22729168	18212938	14100638	11202296	1926666	8289331	6572213	1717118	139090	11	212184	685238	3891	241342	277595	157767	509656	9026	151	11349	29368	244433	24472	268905	11569	149966	29322	0	0	0	88469	306004	82170
97	1997	97	490000000	0	49	0	0	WEST VIRGINIA STATE GOVT	54	0630	96	BB	1818983			7486970	5446937	6058452	4018419	2926199	2780	1527217	831239	695978	7748	0	77254	228038	10013	193053	33989	145883	151441	10318	0	6400	14927	75486	3657	79143	15439	25004	210	1037420	786190	251230	17367	5318	184656
97	1997	97	500000000	0	50	0	0	WISCONSIN STATE GOVT	55	0630	96	BB	5173828			23882270	19978419	16916226	13012375	10186768	76345	4231265	2864982	1366283	40556	551	102347	693975	3852	311656	213346	0	614352	446	660	70912	49495	226204	22663	248867	0	236149	7823	5177193	4538218	638975	50825	33536	2181
97	1997	97	510000000	0	51	0	0	WYOMING STATE GOVT	56	0630	96	BB	480085			2652155	1800823	2188515	1337183	755442	85571	374898	307907	66991	1107	0	13020	47209	265	0	5390	0	78055	8	0	5380	19253	44558	2883	47441	2166	2967	840	0	0	0	3721	0	213197
96	1996	96	10000000	0	1	0	0	ALABAMA STATE GOVT	1	0930	96	BB	4290403			12741148	9394129	10894396	7547377	5257771	134252	2773974	1439145	1334829	115177	105	159955	462197	4506	403569	70320	119000	422841	2431	0	111172	17963	169735	18018	187753	7984	95538	0	1795530	1577914	217616	32407	20210	78557
96	1996	96	20000000	0	2	0	0	ALASKA STATE GOVT	2	0630	96	BB	604918			8253549	7236432	6818956	5801839	1519082	56168	99124	0	99124	11985	1908	28184	37740	0	2541	16766	0	78896	1298	90	1361	18360	29926	0	29926	286	27429	146	326270	0	326270	1658	0	956961
96	1996	96	30000000	0	3	0	0	ARIZONA STATE GOVT	4	0630	96	BB	4432308			12594269	9489355	10866578	7761664	6409395	363315	3658165	2720378	937787	44635	792	132248	497856	8452	82952	170852	0	391385	4038	19	5145	15599	288376	11646	300022	0	44642	21920	1942322	1494282	448040	54208	0	0
96	1996	96	40000000	0	4	0	0	ARKANSAS STATE GOVT	5	0630	96	BB	2504858			8646187	6483413	7016550	4853776	3702141	7363	1939666	1375906	563760	26278	713	61022	329908	7658	0	95336	42845	216315	1560	295	9655	18582	98297	14218	112515	9790	59502	4416	1391202	1162401	228801	117253	13686	13396
96	1996	96	50000000	0	5	0	0	CALIFORNIA STATE GOVT	6	0630	96	BB	31780829			123342274	94255044	98185276	69098046	57746664	3375264	24092750	18980224	5112526	269127	0	1251490	2722191	105215	41086	658083	65334	3034776	40712	181	23393	74157	1517816	110753	1628569	70727	1189820	7217	26591457	20760385	5831072	614233	0	38184
96	1996	96	60000000	0	6	0	0	COLORADO STATE GOVT	8	0630	96	BB	3812716			11866383	9120450	9461517	6715584	4820760	0	2043507	1321500	722007	24789	0	112827	452195	8031	7137	66105	50923	250220	3669	3019	3966	55027	131550	12172	143722	0	40439	378	2479885	2274185	205700	32126	0	14839
96	1996	96	70000000	0	7	0	0	CONNECTICUT STATE GOVT	9	0630	96	BB	3267030			14349487	11615522	12356981	9623016	7830171	38	3932290	2444896	1487394	40385	159650	163286	498126	11414	191872	124919	297742	330986	6647	333	11589	3334	204651	27055	231706	0	73144	4233	3255870	2614481	641389	245908	65079	0
96	1996	96	80000000	0	8	0	0	DELAWARE STATE GOVT	10	0630	96	BB	727090			3614209	2952321	3298183	2636295	1683861	0	244842	0	244842	12228	0	42953	94381	184	25175	21733	48188	536815	591	65	350035	899	32802	161	32963	2388	144764	5110	797619	631598	166021	22394	80600	0
96	1996	96	100000000	0	10	0	0	FLORIDA STATE GOVT	12	0630	96	BB	14426911			41708897	33215605	33022596	24529304	19728262	754482	15240513	11428999	3811514	542130	599	482053	1337982	81638	542993	458234	365885	1344391	31599	8041	123420	14007	786039	93887	879926	25661	251778	9959	1007556	0	1007556	406611	909277	65432
96	1996	96	110000000	0	11	0	0	GEORGIA STATE GOVT	13	0630	96	BB	7332225			22408977	16989088	18345190	12925301	10292371	35651	4785987	3823895	962092	122051	0	205159	547641	0	0	87241	0	420202	4471	0	31229	19794	208092	33997	242089	0	63496	59123	4963496	4244096	719400	66538	159	0
96	1996	96	120000000	0	12	0	0	HAWAII STATE GOVT	15	0630	96	BB	1184434			6383347	5155373	5379231	4151257	3079404	0	1904683	1431802	472881	37811	0	86491	77356	0	104131	39572	127520	85456	0	0	1704	227	60310	560	60870	7586	14712	357	1065523	999976	65547	17540	6202	0
96	1996	96	130000000	0	13	0	0	IDAHO STATE GOVT	16	0630	96	BB	1187706			4383680	3533441	3304739	2454500	1857006	0	851793	600112	251681	5193	0	51755	159238	0	2890	32605	0	155992	1112	0	803	23567	59759	5507	65266	27574	35034	2636	807785	655050	152735	6102	0	2978
96	1996	96	140000000	0	14	0	0	ILLINOIS STATE GOVT	17	0630	96	BB	11953003			37221576	28827705	30537262	22143391	17508290	212144	8553108	5057457	3495651	58304	309300	144404	1190886	41537	848553	421647	481020	1115663	3924	932	102261	22243	670419	46196	716615	0	266445	3243	7402515	5781239	1621276	187341	37519	0
96	1996	96	150000000	0	15	0	0	INDIANA STATE GOVT	18	0630	96	BB	5834908			16549937	12799794	15064948	11314805	8437031	2876	3761281	2867644	893637	32299	0	135125	613035	3275	4774	87206	17923	201776	7301	4652	4348	13577	124178	0	124178	0	47215	505	4372373	3477970	894403	98151	0	574
96	1996	96	160000000	0	16	0	0	IOWA STATE GOVT	19	0630	96	BB	2848473			9244859	7105746	8133204	5994091	4440540	0	2147520	1456221	691299	12550	103472	104287	367154	4432	0	99404	0	414215	8545	3264	27146	16995	271076	15125	286201	7835	62467	1762	1790981	1588052	202929	79885	7939	0
96	1996	96	170000000	0	17	0	0	KANSAS STATE GOVT	20	0630	96	BB	2598266			7864247	6170193	6891680	5197626	3978761	40362	1930900	1401023	529877	61004	1053	97403	295872	5232	865	55284	13164	203098	2021	164	19603	11384	125309	9530	134839	3946	29041	2100	1632126	1377253	254873	98704	0	73571
96	1996	96	180000000	0	18	0	0	KENTUCKY STATE GOVT	21	0630	96	BB	3881051			13788272	10636217	11570606	8418551	6489256	411635	3065661	1784031	1281630	60592	258	266986	401327	21288	0	18844	512335	381299	2277	410	91200	17238	167911	9269	177180	4691	85573	2730	2359305	2074572	284733	81441	3790	186125
96	1996	96	190000000	0	19	0	0	LOUISIANA STATE GOVT	22	0630	96	BB	4338763			14296187	10185597	11832770	7722180	4906283	20304	2558812	1621872	936940	52956	1501	238144	502015	4199	19635	87936	30554	418327	2060	0	237170	16673	96808	9326	106134	5773	49145	1372	1487805	1160262	327543	58307	0	362728
96	1996	96	200000000	0	20	0	0	MAINE STATE GOVT	23	0630	96	BB	1241436			4266881	3021576	3835918	2590613	1896564	43467	935796	657955	277841	34211	0	38736	156448	2934	523	44989	0	114473	2871	583	2610	11092	56287	9234	65521	0	31135	661	780553	709491	71062	12380	9895	0
96	1996	96	210000000	0	21	0	0	MARYLAND STATE GOVT	24	0630	96	BB	5057142			16041152	12801501	14011079	10771428	8166692	226767	3554952	2000298	1554654	23327	5239	165786	606406	3026	136679	132288	481903	357725	503	13	14775	10929	196519	17104	213623	0	114891	2991	3815449	3484896	330553	109320	66047	0
96	1996	96	220000000	0	22	0	0	MASSACHUSETTS STATE GOVT	25	0630	96	BB	6085393			25196723	19369266	22845324	17017867	12455370	102	3887937	2610094	1277843	60266	7586	294139	598773	11377	0	232845	72857	397522	1172	558	18872	5001	219512	55635	275147	0	59298	37474	7934731	6706870	1227861	188021	47057	0
96	1996	96	230000000	0	23	0	0	MICHIGAN STATE GOVT	26	0930	96	BB	9739184			37617587	29857628	31699469	23939510	18699069	1640411	8324240	6586563	1737677	119275	0	209588	783358	8682	0	590900	25874	982069	10125	710	9922	41429	624169	40570	664739	17121	212293	25730	7628530	5438788	2189742	87043	0	36776
96	1996	96	240000000	0	24	0	0	MINNESOTA STATE GOVT	27	0630	96	BB	4647723			20525269	16905445	16192328	12572504	10242646	8288	4492395	2900125	1592270	55488	66168	164480	519713	1524	53	180419	604425	769236	828	350	3246	36611	484007	26191	510198	0	204659	13344	4838647	4135548	703099	42898	87984	3198
96	1996	96	250000000	0	25	0	0	MISSISSIPPI STATE GOVT	28	0630	96	BB	2709925			8864863	6168600	7461122	4764859	3860523	23733	2602402	1831963	770439	38528	216156	104662	354682	0	0	56411	0	247462	3144	1108	68339	11496	108891	16991	125882	0	37442	51	943899	742157	201742	14805	0	28222
96	1996	96	260000000	0	26	0	0	MISSOURI STATE GOVT	29	0630	96	BB	5367888			17050787	13340045	13022026	9311284	7210351	14626	3451466	2465479	985987	23409	100235	180525	565564	0	300	115954	0	516491	3469	856	82344	22614	234112	17902	252014	16604	126016	12574	3166249	2740707	425542	55887	0	12
96	1996	96	270000000	0	27	0	0	MONTANA STATE GOVT	30	0630	96	BB	876656			3430411	2439232	2785538	1794359	1211162	229692	269478	0	269478	18234	0	36388	176047	176	12756	14549	11328	147824	1526	35848	1050	30045	47097	4525	51622	10	26822	901	458854	383092	75762	15404	0	88303
96	1996	96	280000000	0	28	0	0	NEBRASKA STATE GOVT	31	0630	96	BB	1647657			4998908	3809345	4535936	3346373	2369462	4114	1224525	814748	409777	15772	9455	38200	269114	644	2505	47805	26282	158146	246	0	5517	9653	71856	6604	78460	0	48457	15813	967011	840210	126801	9461	4713	1492
96	1996	96	290000000	0	29	0	0	NEVADA STATE GOVT	32	0630	96	BB	1596476			6003479	5199111	4151898	3347530	2895346	55094	2440993	1571703	869290	13256	488307	95459	196116	0	5669	53781	16702	312972	0	77174	14252	495	91944	10645	102589	0	114648	3814	0	0	0	37562	2136	46589
96	1996	96	300000000	0	30	0	0	NEW HAMPSHIRE STATE GOVT	33	0630	96	BB	1160768			3560835	2549753	2706280	1695198	837092	424	428740	0	428740	10893	1933	47054	107300	5093	52944	44497	159026	108038	3077	497	4017	6041	52548	7609	60157	4001	27639	2609	231509	51857	179652	37949	30432	0
96	1996	96	310000000	0	31	0	0	NEW JERSEY STATE GOVT	34	0630	96	BB	8009624			35857209	29193908	26614948	19951647	14384897	2770	7363746	4318373	3045373	75158	306183	300401	461045	2257	1435103	251500	213726	752861	5503	52941	129468	11782	394350	28751	423101	3463	123395	3208	5889056	4733786	1155270	310656	65808	0
96	1996	96	320000000	0	32	0	0	NEW MEXICO STATE GOVT	35	0630	96	BB	1706151			8143134	6349336	6331959	4538161	3060637	36560	1735760	1283843	451917	35350	1119	59264	225631	903	10365	25988	93297	164818	3659	170	2347	13835	119127	6214	125341	38	18824	604	806202	642800	163402	10066	0	307231
96	1996	96	330000000	0	33	0	0	NEW YORK STATE GOVT	36	0331	96	BB	18143805			94277491	66609115	71219317	43550941	34150039	0	11913517	6963058	4950459	197798	492	735582	504373	45111	1666959	690568	1109576	973607	30976	35	31357	45572	622500	90334	712834	58790	90620	3423	20128430	17398595	2729835	799326	335159	0
96	1996	96	340000000	0	34	0	0	NORTH CAROLINA STATE GOVT	37	0630	96	BB	7307658			23387492	17629483	20047157	14289148	11882318	11448	5143859	2970566	2173293	164894	0	231046	951595	0	299145	46698	479915	732907	5856	7248	198197	15515	337461	69018	406479	0	96653	2959	5868286	4929008	939278	123949	0	1869
96	1996	96	350000000	0	35	0	0	NORTH DAKOTA STATE GOVT	38	0630	96	BB	642858			2568635	1908474	2144456	1484295	985327	2079	559751	282131	277620	5177	11745	19578	95420	0	27634	24403	93663	77715	243	248	0	7022	38095	3177	41272	0	28930	0	225891	151592	74299	4421	0	115470
96	1996	96	360000000	0	36	0	0	OHIO STATE GOVT	39	0630	96	BB	11187032			43708254	35097345	29351510	20740601	15649492	17227	7604288	4991363	2612925	78650	0	337539	1201612	12002	680095	297866	5161	1218717	24990	0	372387	29850	509418	34572	543990	854	241498	5148	6710319	5902884	807435	89951	0	8990
96	1996	96	370000000	0	37	0	0	OKLAHOMA STATE GOVT	40	0630	96	BB	3289634			10609104	8411759	8155980	5958635	4617688	0	1870060	1210391	659669	57866	13556	141153	341744	3378	14372	77957	9643	658486	4667	4799	37893	11061	520164	5721	525885	7	73864	310	1676144	1512410	163734	67882	6604	319904
96	1996	96	380000000	0	38	0	0	OREGON STATE GOVT	41	0630	96	BB	3195087			15722871	12388943	10248530	6914602	4351035	91	591357	0	591357	11228	114	69616	380024	1724	8466	120185	0	515998	1815	2540	5317	25502	338603	17182	355785	7098	115618	2323	3123532	2823073	300459	41305	14343	64409
96	1996	96	390000000	0	39	0	0	PENNSYLVANIA STATE GOVT	42	0630	96	BB	12038008			42796060	33645087	33511837	24360864	18295012	221469	8757711	5701275	3056436	149546	500	400227	759649	21223	665606	341641	718044	1809068	14188	104	892264	44188	491377	52370	543747	43286	263430	7861	6718031	5214021	1504010	553477	210821	0
96	1996	96	400000000	0	40	0	0	RHODE ISLAND STATE GOVT	44	0630	96	BB	987858			4275350	3164961	3350271	2239882	1553930	9125	782924	465133	317791	8578	0	33645	125651	6029	65258	53769	24861	80448	64	239	9992	1356	53599	350	53949	0	13760	1088	667601	580628	86973	8920	4851	0
96	1996	96	410000000	0	41	0	0	SOUTH CAROLINA STATE GOVT	45	0630	96	BB	3738974			12601859	9414759	10260863	7073763	5113034	11892	2603702	1919340	684362	115809	27612	75803	321641	0	31441	26098	85958	389432	10473	25932	34037	13083	96260	17364	113624	0	94284	97999	2064328	1813461	250867	21005	22675	0
96	1996	96	420000000	0	42	0	0	SOUTH DAKOTA STATE GOVT	46	0630	96	BB	730699			2283576	1588951	1886175	1191550	730251	0	572364	383423	188941	9993	34	31487	89565	371	1536	21792	34163	90336	256	213	1032	12634	30387	2043	32430	0	38172	5599	38099	0	38099	22236	129	7087
96	1996	96	430000000	0	43	0	0	TENNESSEE STATE GOVT	47	0630	96	BB	5313576			14759004	10018186	12519787	7778969	6179787	0	4744381	3537315	1207066	66206	0	221805	715111	0	5528	83898	114518	604792	1642	0	272582	17949	197997	37652	235649	5234	69994	1742	648296	114434	533862	69626	86976	989
96	1996	96	440000000	0	44	0	0	TEXAS STATE GOVT	48	0831	96	BB	19006240			51459160	38382150	42956938	29879928	21611887	0	17496260	10811287	6684973	418719	25067	589809	2322645	11767	350586	566769	2399611	3124981	24499	7670	1667996	47913	764892	82899	847791	15291	485488	28333	0	0	0	160143	0	830503
96	1996	96	450000000	0	45	0	0	UTAH STATE GOVT	49	0630	96	BB	2022253			6764359	5007269	5822563	4065473	2905128	0	1470506	1170120	300386	22649	0	42139	206904	0	0	28694	0	90077	785	0	3413	13443	46964	8918	55882	0	15334	1220	1315861	1139080	176781	8326	0	20358
96	1996	96	460000000	0	46	0	0	VERMONT STATE GOVT	50	0630	96	BB	586352			2146205	1495855	1950265	1299915	841029	10562	403847	182528	221319	13346	0	18099	58570	29	7776	14015	109484	71538	451	134	1132	4747	44047	3995	48042	0	14742	2290	325736	280918	44818	5918	12291	0
96	1996	96	470000000	0	47	0	0	VIRGINIA STATE GOVT	51	0630	96	BB	6665491			20186626	16671828	16731200	13216402	8900413	18808	3588976	1995787	1593189	108767	62	218046	706823	0	114872	16112	428507	418817	6580	0	25607	18026	257941	24074	282015	0	82461	4128	4663748	4300918	362830	69398	94826	1653
96	1996	96	480000000	0	48	0	0	WASHINGTON STATE GOVT	53	0630	96	BB	5509963			24790010	20899432	17195462	13304884	10586463	1800457	7867511	6182443	1685068	135874	22	202679	676716	3131	238843	278315	149488	492932	9125	142	10659	29273	237888	23354	261242	12543	141537	28411	0	0	0	61414	275801	88348
96	1996	96	490000000	0	49	0	0	WEST VIRGINIA STATE GOVT	54	0630	96	BB	1818983			6859793	4765815	5829529	3735551	2764522	2416	1458399	797289	661110	7827	0	71377	206139	11076	203140	33652	127899	143561	9560	0	6367	13711	76797	4254	81051	12104	20431	337	986012	750889	235123	10267	4935	158932
96	1996	96	500000000	0	50	0	0	WISCONSIN STATE GOVT	55	0630	96	BB	5173828			24365145	20505048	16071246	12211149	9585513	84437	4029634	2708052	1321582	40000	542	98678	673525	5020	298467	205350	0	613632	505	208	71067	49902	230934	21350	252284	0	231663	8003	4771778	4150889	620889	45602	31394	2627
96	1996	96	510000000	0	51	0	0	WYOMING STATE GOVT	56	0630	96	BB	480085			2432404	1664677	2088525	1320798	710512	83611	358763	295498	63265	1102	0	12609	43273	228	0	6053	0	74243	7	0	5167	18559	42333	2821	45154	2040	2895	421	0	0	0	4673	0	189222
95	1995	95	10000000	0	1	0	0	ALABAMA STATE GOVT	1	0930	94	BB	4232965			12448670	9208253	10582838	7342421	5077827	118202	2645405	1364911	1280494	103674	107	153661	457582	4693	377803	69194	113780	480698	2417	0	125569	17011	182439	16434	198873	7815	128876	137	1718941	1482662	236279	34705	16550	63326
95	1995	95	20000000	0	2	0	0	ALASKA STATE GOVT	2	0630	94	BB	600624			8365899	7385851	7358377	6378329	1922463	57294	101039	0	101039	11969	2032	27949	39601	0	2401	17087	0	75078	1152	103	1095	17145	24496	2564	27060	311	28029	183	528005	0	528005	1158	0	1159882
95	1995	95	30000000	0	3	0	0	ARIZONA STATE GOVT	4	0630	94	BB	4147561			12593371	9566859	10509675	7483163	6223489	331090	3599791	2771856	827935	42034	902	128889	451089	8452	87380	109189	0	343607	3233	17	4524	15297	246154	10141	256295	0	39317	24924	1900230	1482749	417481	48771	0	0
95	1995	95	40000000	0	4	0	0	ARKANSAS STATE GOVT	5	0630	94	BB	2450605			7368193	5290611	6466816	4389234	3391785	6395	1888834	1301937	586897	26844	717	69547	330110	10853	0	94911	53915	196957	1503	1003	9452	13545	91764	12825	104589	8447	54708	3710	1238719	1047119	191600	21667	10642	12865
95	1995	95	50000000	0	5	0	0	CALIFORNIA STATE GOVT	6	0630	94	BB	31317179			118303386	88321285	94252188	64270087	53269075	3176874	22620541	17687262	4933279	273674	0	1022496	2703674	109023	43671	715659	65082	2870933	24102	117	19276	66334	1454043	112596	1566639	78092	1109449	6924	24092271	18344342	5747929	466214	0	42242
95	1995	95	60000000	0	6	0	0	COLORADO STATE GOVT	8	0630	94	BB	3653910			11555971	8873042	9192296	6509367	4531366	6614	1912593	1230748	681845	23652	1264	114990	418494	8082	5543	65587	44233	267886	3596	2028	4012	55240	123295	12981	136276	0	59910	6824	2291734	2101708	190026	27628	0	24648
95	1995	95	70000000	0	7	0	0	CONNECTICUT STATE GOVT	9	0630	94	BB	3268346			13717638	10956903	12059596	9298861	7474119	12	3708795	2368000	1340795	36874	144538	167621	417102	16742	148177	123331	286410	316539	5604	318	9611	4364	198301	26176	224477	0	66578	5587	3173273	2474355	698918	212853	62647	0
95	1995	95	80000000	0	8	0	0	DELAWARE STATE GOVT	10	0630	94	BB	708416			3441210	2877787	3114156	2550733	1594818	0	245813	0	245813	11494	0	51134	91976	166	22933	21877	46233	525298	869	69	332004	903	32206	124	32330	4127	151034	3962	756020	562371	193649	27971	39079	0
95	1995	95	100000000	0	10	0	0	FLORIDA STATE GOVT	12	0630	94	BB	13961798			37359429	29386693	31012552	23039816	18564650	706021	14326946	10656548	3670398	514488	398	419306	1337144	86740	506841	451514	353967	1299716	31895	7820	121887	14453	751821	96635	848456	24396	241050	9759	944969	0	944969	409253	804804	72941
95	1995	95	110000000	0	11	0	0	GEORGIA STATE GOVT	13	0630	94	BB	7045900			20283513	15059853	17122830	11899170	9486639	32893	4460160	3538675	921485	115344	0	195823	518143	0	0	92175	0	402384	7314	0	28903	20010	207837	36279	244116	0	65387	36654	4494891	3841595	653296	74762	775	0
95	1995	95	120000000	0	12	0	0	HAWAII STATE GOVT	15	0630	94	BB	1173903			5777523	4639066	5098822	3960365	2874496	0	1794971	1363262	431709	38362	0	65327	75529	0	100505	35386	116600	83667	0	0	1642	283	61277	382	61659	7207	12537	339	973010	925714	47296	16438	6410	0
95	1995	95	130000000	0	13	0	0	IDAHO STATE GOVT	16	0630	94	BB	1135459			3845325	3035410	3151005	2341090	1733120	111	814170	575752	238418	4897	0	51755	153193	1599	1687	19166	6121	149260	1032	0	705	22631	54158	4838	58996	29944	32211	3741	729194	599724	129470	7350	0	2538
95	1995	95	140000000	0	14	0	0	ILLINOIS STATE GOVT	17	0630	94	BB	11804986			34689103	26523438	29063506	20897841	16589789	204886	8429624	4958866	3470758	56780	272187	140198	1133329	44387	765217	423737	634923	949146	4266	798	102196	18819	730669	42794	773463	0	46402	3202	6793619	5312159	1481460	179513	33001	0
95	1995	95	150000000	0	15	0	0	INDIANA STATE GOVT	18	0630	94	BB	5745626			16259769	12821280	14848073	11409584	8045753	3174	3575884	2709816	866068	32122	0	135699	605426	1643	4334	86844	0	228396	7607	4240	4330	14644	156784	0	156784	0	40297	494	4131604	3257299	874305	106055	0	640
95	1995	95	160000000	0	16	0	0	IOWA STATE GOVT	19	0630	94	BB	2829422			9274862	7086317	8087497	5898952	4403428	0	2066479	1462892	603587	12429	26321	102058	362278	2177	0	98324	0	402385	8452	3182	31463	16704	260191	10277	270468	8164	60767	3185	1838173	1617498	220675	89224	7167	0
95	1995	95	170000000	0	17	0	0	KANSAS STATE GOVT	20	0630	94	BB	2569118			7374389	5775089	6494718	4895418	3765488	38038	1894932	1379070	515862	59124	1076	95818	286115	6403	871	54952	11503	199053	2084	261	17962	11704	123211	9201	132412	3550	29060	2020	1494397	1232989	261408	56604	0	82464
95	1995	95	180000000	0	18	0	0	KENTUCKY STATE GOVT	21	0630	94	BB	3823215			12845822	9797394	11084543	8036115	6284623	398618	2926921	1680525	1246396	58557	293	270449	397014	20632	0	18191	481260	373361	2420	471	97666	16029	162329	9282	171611	4340	78278	2546	2305755	1964843	340912	79512	3770	196686
95	1995	95	190000000	0	19	0	0	LOUISIANA STATE GOVT	22	0630	94	BB	4306500			13956017	9285960	12065711	7395654	4676969	36691	2406763	1490235	916528	53805	1556	232394	487944	4509	18122	88863	29335	445074	0	2238	271139	14497	88115	13472	101587	5516	48853	1244	1344682	1061606	283076	61232	0	382527
95	1995	95	200000000	0	20	0	0	MAINE STATE GOVT	23	0630	94	BB	1237687			4207954	3034700	3673225	2499971	1812574	42081	924905	650210	274695	32688	0	38923	153570	2775	553	46186	0	115010	3062	648	2442	11392	56249	10127	66376	0	30425	665	703762	640472	63290	17124	9692	0
95	1995	95	210000000	0	21	0	0	MARYLAND STATE GOVT	24	0630	94	BB	4985411			16429739	13319072	13696205	10585538	8060982	239994	3497867	1951031	1546836	23393	3514	156454	599334	3189	142267	137243	481442	357134	504	16	14437	10174	190977	20625	211602	0	117667	2734	3766246	3400487	365759	92218	71737	0
95	1995	95	220000000	0	22	0	0	MASSACHUSETTS STATE GOVT	25	0630	94	BB	6031352			24100544	18342464	21545392	15787312	11601135	173	3736624	2481300	1255324	61333	8193	292623	577501	12686	0	234163	68825	429049	1209	993	18822	4442	250921	63952	314873	0	55156	33554	7179868	5974201	1205667	209281	46140	0
95	1995	95	230000000	0	23	0	0	MICHIGAN STATE GOVT	26	0930	94	BB	9584481			35909287	28390800	30217499	22699012	17723494	1488087	7667135	5865988	1801147	123386	0	213638	817536	14753	0	619401	12433	853459	11609	710	20318	38587	591029	36853	627882	18168	115168	21017	7603467	5473072	2130395	73372	0	27198
95	1995	95	240000000	0	24	0	0	MINNESOTA STATE GOVT	27	0630	94	BB	4566028			18288680	14719428	15210377	11641125	9327886	8632	4169687	2741603	1428084	54775	64264	149581	503933	1426	52	171992	482061	711475	788	109	2447	37242	478082	22560	500642	0	158908	11339	4329273	3663517	665756	35415	70947	2457
95	1995	95	250000000	0	25	0	0	MISSISSIPPI STATE GOVT	28	0630	94	BB	2663450			8300728	5744233	7055718	4499223	3599244	22988	2422323	1691654	730669	36929	191423	97872	348317	0	0	56128	0	226427	3061	0	61184	11308	102809	10504	113313	0	37546	15	886586	683247	203339	12264	0	28656
95	1995	95	260000000	0	26	0	0	MISSOURI STATE GOVT	29	0630	94	BB	5281206			15586334	11784136	12515675	8713477	6751959	14033	3276588	2348110	928478	23382	61762	182073	547430	0	300	113531	0	481194	3409	1225	77034	21499	228433	16733	245166	15303	105942	11616	2904487	2535063	369424	71923	0	21
95	1995	95	270000000	0	27	0	0	MONTANA STATE GOVT	30	0630	94	BB	854923			3292673	2415480	2644417	1767224	1214152	229500	249108	0	249108	14842	0	33662	162827	181	12710	14561	10325	140549	1527	34743	962	27257	44777	3260	48037	1273	25915	835	447613	372093	75520	15382	0	83241
95	1995	95	280000000	0	28	0	0	NEBRASKA STATE GOVT	31	0630	94	BB	1621551			4614629	3500405	4194950	3080726	2219725	3471	1187409	781099	406310	15885	10636	38693	259559	853	2297	48253	30134	150584	244	0	5398	9049	66690	6257	72947	0	48491	14455	864826	740902	123924	7409	4453	1573
95	1995	95	290000000	0	29	0	0	NEVADA STATE GOVT	32	0630	94	BB	1456388			5477926	4696174	3895534	3113782	2698343	57817	2260371	1437820	822551	13384	449098	83342	180593	0	5474	50523	40137	307914	0	76944	12167	4819	86833	9598	96431	0	113862	3691	0	0	0	23389	1862	46990
95	1995	95	300000000	0	30	0	0	NEW HAMPSHIRE STATE GOVT	33	0630	94	BB	1133054			3269283	2343859	2673422	1747998	917945	130	540200	0	540200	11015	2242	39561	101583	6069	50222	44188	285320	112031	3039	512	3909	6356	53444	7748	61192	4349	29869	2805	204209	37758	166451	29065	30390	1
95	1995	95	310000000	0	31	0	0	NEW JERSEY STATE GOVT	34	0630	94	BB	7918796			32675210	26623947	25342938	19291675	13606950	5606	6975312	4133278	2842034	76783	301760	319630	466695	2272	1201179	256035	217680	720570	4991	53635	120496	11790	393759	34335	428094	3993	94516	3055	5569029	4540082	1028947	275824	60609	0
95	1995	95	320000000	0	32	0	0	NEW MEXICO STATE GOVT	35	0630	94	BB	1653329			6641793	5264530	5667494	4290231	2844484	27422	1615935	1218664	397271	33654	1153	43609	190626	1119	10058	24529	92523	155791	3405	170	2160	13428	115612	5750	121362	102	14588	576	742077	591734	150343	8962	0	294297
95	1995	95	330000000	0	33	0	0	NEW YORK STATE GOVT	36	0331	94	BB	18156652			90997110	64078628	69875147	42956665	34294492	0	11774157	6844960	4929197	209044	634	633969	487746	57313	1628110	723792	1188589	1013751	30581	30	37497	32046	658242	102789	761031	50027	98549	3990	20404057	17589489	2814568	759377	343150	0
95	1995	95	340000000	0	34	0	0	NORTH CAROLINA STATE GOVT	37	0630	94	BB	7060959			22462479	16987556	19170054	13695131	11425714	128616	4861376	2794111	2067265	160089	0	226894	914233	0	277433	44636	443980	710224	5506	6689	184382	15229	320167	58569	378736	0	117518	2164	5605122	4699115	906007	118457	0	1919
95	1995	95	350000000	0	35	0	0	NORTH DAKOTA STATE GOVT	38	0630	94	BB	639762			2448480	1756616	2142646	1450782	958725	1991	548075	283382	264693	5174	11012	19478	90035	0	26616	24095	88283	75963	242	289	0	6853	40197	3108	43305	0	25274	0	212877	142997	69880	6394	0	113425
95	1995	95	360000000	0	36	0	0	OHIO STATE GOVT	39	0630	94	BB	11111451			42517011	34345416	28263099	20091504	15186174	13509	7481865	4752099	2729766	78972	0	324689	1251920	13788	732635	293057	34705	1332548	24870	0	403609	29033	495860	36354	532214	696	338184	3942	6265755	5552503	713252	83362	0	9135
95	1995	95	370000000	0	37	0	0	OKLAHOMA STATE GOVT	40	0630	94	BB	3246119			9334061	7283256	7724102	5673297	4416463	0	1850669	1143583	707086	57344	12914	146346	386705	3241	14670	75974	9892	575082	3536	3743	37488	15335	460841	5764	466605	5	48034	336	1583667	1416921	166746	70666	5968	309553
95	1995	95	380000000	0	38	0	0	OREGON STATE GOVT	41	0630	94	BB	3087142			12985916	9920606	9438212	6372902	4286038	193	546570	0	546570	24044	68	32426	362219	2173	8573	117067	0	504266	1757	2019	4590	22043	277265	14947	292212	8305	171158	2182	3109576	2797575	312001	26014	21572	77847
95	1995	95	390000000	0	39	0	0	PENNSYLVANIA STATE GOVT	42	0630	94	BB	12042545			40444083	31260029	32772410	23588356	18262139	228995	8653385	5550290	3103095	146762	380	422890	776477	20164	687492	343086	705844	1872596	14319	65	959058	43001	493305	50952	544257	42922	260903	8071	6714101	4929522	1784579	563093	207519	0
95	1995	95	400000000	0	40	0	0	RHODE ISLAND STATE GOVT	44	0630	94	BB	993412			4249596	3056509	3386013	2192926	1490340	8223	768656	456610	312046	8562	0	34300	123517	7175	66793	51388	20311	85202	247	245	9910	1539	53991	363	54354	0	17884	1023	612566	530406	82160	12155	3477	0
95	1995	95	410000000	0	41	0	0	SOUTH CAROLINA STATE GOVT	45	0630	94	BB	3666456			12067916	8998831	9609448	6540363	4763097	14297	2470390	1794120	676270	113436	26531	72891	317267	0	36009	30145	79991	326921	10777	35325	33809	12924	91619	13282	104901	0	96396	32789	1906168	1655954	250214	26980	18341	0
95	1995	95	420000000	0	42	0	0	SOUTH DAKOTA STATE GOVT	46	0630	94	BB	723038			2089882	1424840	1765906	1100864	694037	0	537716	358879	178837	9682	42	31130	88619	483	1536	15200	32145	87654	260	131	791	12350	29344	1990	31334	0	37581	5207	39914	0	39914	22427	121	6205
95	1995	95	430000000	0	43	0	0	TENNESSEE STATE GOVT	47	0630	94	BB	5163016			12899912	8854978	11521631	7476697	5907721	0	4564181	3360568	1203613	65103	0	209662	720409	0	5567	85812	117060	603188	1634	0	278658	18138	197450	36251	233701	4939	64290	1828	594583	101511	493072	44482	76016	903
95	1995	95	440000000	0	44	0	0	TEXAS STATE GOVT	48	0831	94	BB	18338319			48958349	36277497	40351618	27670766	20288774	0	16436335	10274777	6161558	406696	21462	633457	2236750	13182	240746	638943	1970322	2790740	24249	6531	1479480	49635	744547	69796	814343	7905	393055	15542	0	0	0	171606	0	890093
95	1995	95	450000000	0	45	0	0	UTAH STATE GOVT	49	0630	94	BB	1930436			6324604	4826118	5303764	3805278	2675502	0	1358573	1066552	292021	18002	0	42823	202705	0	0	28491	0	99123	756	0	3268	13179	47826	9585	57411	0	15568	8941	1171446	1024072	147374	24956	0	21404
95	1995	95	460000000	0	46	0	0	VERMONT STATE GOVT	50	0630	94	BB	578900			2073665	1440399	1869415	1236149	801376	9635	394373	173644	220729	13450	0	18998	57542	28	8815	14754	107142	64558	410	140	1119	4918	38614	3670	42284	0	13534	2153	298557	250283	48274	9748	13320	0
95	1995	95	470000000	0	47	0	0	VIRGINIA STATE GOVT	51	0630	94	BB	6536771			18992594	15518315	16250572	12776293	8783939	19672	3445191	1920623	1524568	107248	58	208225	679151	0	107004	15960	406922	429699	6450	3	25387	19244	279192	22933	302125	0	72335	4155	4683377	4315545	367832	77676	84046	1800
95	1995	95	480000000	0	48	0	0	WASHINGTON STATE GOVT	53	0630	94	BB	5334896			23575810	19599159	16765094	12788443	10195584	1686091	7635336	6047504	1587832	127354	11	205638	661934	3412	214393	218608	156482	482196	8554	151	9960	31219	232684	22675	255359	14155	137533	25265	0	0	0	41972	252213	97776
95	1995	95	490000000	0	49	0	0	WEST VIRGINIA STATE GOVT	54	0630	94	BB	1818490			6661755	4660716	5628038	3626999	2731907	2336	1460167	793465	666702	7920	0	71374	207497	6625	209222	34008	130056	150665	9622	0	5938	14724	84448	3369	87817	12533	18111	1920	928609	709923	218686	8513	4861	176756
95	1995	95	500000000	0	50	0	0	WISCONSIN STATE GOVT	55	0630	94	BB	5095504			16826271	13060515	15337062	11571306	9029488	61537	3848148	2571854	1276294	39584	566	103741	656525	6561	285482	183835	0	436442	265	164	9062	48049	219004	20932	239936	14	127658	11294	4603839	3932948	670891	40784	28655	2255
95	1995	95	510000000	0	51	0	0	WYOMING STATE GOVT	56	0630	94	BB	474982			2239881	1425582	1951668	1137369	666725	86363	272162	208026	64136	1090	0	13503	43223	244	0	6076	0	71553	7	0	4397	19004	41014	2295	43309	1783	2659	394	0	0	0	3282	0	233365
94	1994	94	10000000	0	1	0	0	ALABAMA STATE GOVT	1	0930	94	BB	4232965			11599362	8522278	10014415	6937331	4767108	112596	2559992	1279245	1280747	112043	91	166346	445279	5180	376822	68116	106870	386771	2698	0	94207	17320	157861	13877	171738	8412	92241	155	1585753	1367622	218131	30176	20928	70892
94	1994	94	20000000	0	2	0	0	ALASKA STATE GOVT	2	0630	94	BB	600624			6203364	5283877	5279241	4359754	1240275	61612	99654	0	99654	11956	1685	26109	40507	0	2609	16788	0	73785	1883	96	1001	16201	24289	2352	26641	322	27641	0	176070	0	176070	1616	0	827522
94	1994	94	30000000	0	3	0	0	ARIZONA STATE GOVT	4	0630	94	BB	4147561			11748570	8918680	9706807	6876917	5656858	313841	3269399	2494391	775008	42263	917	134971	423061	8506	112214	53076	0	321227	3037	28	4415	14979	225722	9580	235302	0	38141	25325	1711774	1408535	303239	40617	0	0
94	1994	94	40000000	0	4	0	0	ARKANSAS STATE GOVT	5	0630	94	BB	2450605			6869584	4952214	5982514	4065144	3175976	5708	1785652	1211806	573846	27618	989	62942	320905	14676	0	89134	57582	193897	1391	4494	8670	17189	89632	11418	101050	8873	48594	3636	1142583	958302	184281	11425	10479	12922
94	1994	94	50000000	0	5	0	0	CALIFORNIA STATE GOVT	6	0630	94	BB	31317179			111633414	82316401	89370425	60053412	49695396	2999953	21465527	16871660	4593867	279556	0	977529	2526231	119159	39955	622313	29124	2471486	36746	0	96538	67335	1422013	105722	1527735	81057	655188	6887	22181212	17547763	4633449	530845	0	46373
94	1994	94	60000000	0	6	0	0	COLORADO STATE GOVT	8	0630	94	BB	3653910			10429927	8245957	8039381	5855411	4159089	8597	1775608	1125265	650343	22915	1248	103191	405952	8414	5866	62490	40267	254181	3493	2135	3508	55339	112787	8753	121540	0	61071	7095	2071210	1925168	146042	33866	0	15409
94	1994	94	70000000	0	7	0	0	CONNECTICUT STATE GOVT	9	0630	94	BB	3268346			12043674	9415320	11336814	8708460	6838725	15	3313600	2184089	1129511	37336	133455	167845	405748	13771	147141	124795	99420	302271	5888	250	10988	4005	184660	25036	209696	0	66379	5065	2938667	2236725	701942	223187	60985	0
94	1994	94	80000000	0	8	0	0	DELAWARE STATE GOVT	10	0630	94	BB	708416			3236782	2741261	2823768	2328247	1444083	0	211112	0	211112	11892	0	50009	75874	118	24652	20669	27898	469337	599	66	307008	871	20422	129	20551	2585	136492	1165	701926	546856	155070	23240	36723	0
94	1994	94	100000000	0	10	0	0	FLORIDA STATE GOVT	12	0630	94	BB	13961798			34804817	27398133	29483899	22077215	17808222	681484	13551787	10042360	3509427	534793	397	378461	1252347	93376	459376	438864	351813	1301092	38286	10090	117592	14454	762437	95747	858184	23961	230785	7740	950235	0	950235	347052	922210	54362
94	1994	94	110000000	0	11	0	0	GEORGIA STATE GOVT	13	0630	94	BB	7045900			18264650	13650603	15529788	10915741	8784065	33779	4151459	3266812	884647	114371	0	198773	490883	0	0	80620	0	390981	4704	0	25065	20552	203731	37869	241600	0	57923	41137	4102113	3580714	521399	87672	127	0
94	1994	94	120000000	0	12	0	0	HAWAII STATE GOVT	15	0630	94	BB	1173903			5697740	4601319	5056910	3960489	2993378	0	1851798	1332248	519550	38997	0	174515	76374	0	92292	32658	104714	74892	0	0	1475	252	57961	272	58233	3293	11464	175	1030646	962217	68429	28120	7922	0
94	1994	94	130000000	0	13	0	0	IDAHO STATE GOVT	16	0630	94	BB	1135459			3620436	2913476	2837089	2130129	1608853	0	761229	539765	221464	4558	0	48464	147220	0	2088	19134	0	155593	1000	0	613	21126	64035	3547	67582	29670	33895	1707	653985	563924	90061	6722	0	2560
94	1994	94	140000000	0	14	0	0	ILLINOIS STATE GOVT	17	0630	94	BB	11804986			31989692	24814266	26688123	19512697	15564866	217726	7962990	4660572	3302418	59457	206892	141426	1096031	46896	779552	416937	555227	914650	4283	867	90494	18747	711801	41638	753439	0	44055	2765	6279089	5049815	1229274	155254	35157	0
94	1994	94	150000000	0	15	0	0	INDIANA STATE GOVT	18	0630	94	BB	5745626			16005546	11767171	14678257	10439882	7475528	3020	3353438	2505874	847564	32367	0	132472	599025	0	3787	79653	260	205670	7564	3352	4146	13995	137645	0	137645	0	38445	523	3814329	3015729	798600	98375	0	696
94	1994	94	160000000	0	16	0	0	IOWA STATE GOVT	19	0630	94	BB	2829422			8960747	6921917	7619377	5580547	4130450	0	1965098	1388742	576356	12478	8508	103327	354145	1696	0	96202	0	385897	8332	2017	37184	14439	249609	6667	256276	7622	58198	1829	1683410	1509125	174285	88146	7899	0
94	1994	94	170000000	0	17	0	0	KANSAS STATE GOVT	20	0630	94	BB	2569118			7473938	5759383	6462587	4748032	3674816	35759	1810463	1297170	513293	58217	1077	95619	284490	8299	806	54097	10688	186119	2724	207	17307	10720	113630	7865	121495	3715	27667	2284	1449220	1194328	254892	87592	0	105663
94	1994	94	180000000	0	18	0	0	KENTUCKY STATE GOVT	21	0630	94	BB	3823215			11729535	8869474	10098826	7238765	5692730	370782	2720527	1560091	1160436	57007	240	260391	380406	15548	0	17151	429693	323517	2125	361	82226	15912	156876	9198	166074	6353	47991	2475	1998249	1729182	269067	76135	4259	199261
94	1994	94	190000000	0	19	0	0	LOUISIANA STATE GOVT	22	0630	94	BB	4306500			13524435	8821517	11846512	7143594	4382693	48815	2281396	1379112	902284	50056	1862	246250	465940	5544	19513	81910	31209	432683	0	2229	260744	12584	95928	9824	105752	7562	42744	1068	1196783	977593	219190	52577	0	370439
94	1994	94	200000000	0	20	0	0	MAINE STATE GOVT	23	0630	94	BB	1237687			4097926	2998947	3534461	2435482	1764588	41625	890696	617008	273688	34656	0	40341	149826	1621	1112	46132	0	106498	2941	506	2367	9050	53987	9587	63574	0	27532	528	706397	614442	91955	10080	9292	0
94	1994	94	210000000	0	21	0	0	MARYLAND STATE GOVT	24	0630	94	BB	4985411			15581282	12615222	12870416	9904356	7582734	219142	3273739	1814949	1458790	24094	5173	147489	587845	2993	137723	139767	413706	351983	493	13	13490	10486	185676	19689	205365	0	120389	1747	3545409	3225341	320068	81646	73791	0
94	1994	94	220000000	0	22	0	0	MASSACHUSETTS STATE GOVT	25	0630	94	BB	6031352			22289319	16846753	20345556	14902990	11016505	310	3538812	2303139	1235673	60998	8350	290189	562584	13426	0	237307	62819	401099	1127	938	18286	4369	236694	60002	296696	0	55912	23771	6752698	5689768	1062930	277533	46053	0
94	1994	94	230000000	0	23	0	0	MICHIGAN STATE GOVT	26	0930	94	BB	9584481			30746557	23607326	25982226	18842995	14351691	692835	6081009	4538124	1542885	122503	0	201094	794603	17415	0	395792	11478	816635	11797	629	18669	38901	576090	32814	608904	17633	99696	20406	6660286	4485642	2174644	56981	0	33483
94	1994	94	240000000	0	24	0	0	MINNESOTA STATE GOVT	27	0630	94	BB	4566028			17181599	13709126	14212231	10739758	8650998	8200	3828984	2516191	1312793	55930	57507	150069	486797	217	788	169681	391804	664057	779	351	2183	37482	449866	22355	472221	0	141019	10022	4001153	3449331	551822	43732	102152	2720
94	1994	94	250000000	0	25	0	0	MISSISSIPPI STATE GOVT	28	0630	94	BB	2663450			7696951	5202534	6607207	4112790	3325473	22731	2242360	1586879	655481	36453	126941	97296	340587	0	0	54204	0	210416	3034	0	50490	11239	102289	7361	109650	0	35901	102	805510	637637	167873	10242	0	34214
94	1994	94	260000000	0	26	0	0	MISSOURI STATE GOVT	29	0630	94	BB	5281206			13287398	9640173	11273733	7626508	5909982	13607	2995093	2195890	799203	23372	9366	195004	472024	0	346	99091	0	450787	3332	1455	69015	20667	217777	15195	232972	15656	97088	10602	2393914	2141522	252392	54308	0	61
94	1994	94	270000000	0	27	0	0	MONTANA STATE GOVT	30	0630	94	BB	854923			3166149	2326563	2518229	1678643	1160867	226373	242219	0	242219	14853	0	32506	157743	190	13457	13825	9645	132624	1390	33456	928	26377	42560	3151	45711	1222	22844	696	414516	345644	68872	10886	0	90893
94	1994	94	280000000	0	28	0	0	NEBRASKA STATE GOVT	31	0630	94	BB	1621551			4371734	3293480	4026566	2948312	2143628	3407	1148823	746975	401848	15693	10821	40494	256014	854	2233	46292	29447	144678	241	0	6617	8488	65618	4647	70265	0	44775	14292	828732	715590	113142	11981	4379	1628
94	1994	94	290000000	0	29	0	0	NEVADA STATE GOVT	32	0630	94	BB	1456388			4766682	4047557	3460261	2741136	2380709	55595	1968546	1184850	783696	13143	426694	77279	171967	0	4930	47943	41740	286709	0	74535	10486	4596	82896	9650	92546	0	100763	3783	0	0	0	23608	2075	44176
94	1994	94	300000000	0	30	0	0	NEW HAMPSHIRE STATE GOVT	33	0630	94	BB	1133054			3081072	2053764	2649303	1621995	837002	743	484915	0	484915	10920	2480	40037	97912	6180	50390	42850	234146	105250	3035	492	3848	6233	49795	7185	56980	4399	27879	2384	180137	35980	144157	33218	30882	0
94	1994	94	310000000	0	31	0	0	NEW JERSEY STATE GOVT	34	0630	94	BB	7918796			29807721	24561709	24028565	18782553	13494043	11332	6941845	3778427	3163418	76316	287154	257910	446284	4707	1612339	255568	223140	614423	4880	49946	124061	12051	314169	26464	340633	3317	76951	2584	5560134	4475079	1085055	304770	61539	0
94	1994	94	320000000	0	32	0	0	NEW MEXICO STATE GOVT	35	0630	94	BB	1653329			6420917	5088949	5511023	4179055	2733322	33269	1515734	1142899	372835	28246	966	34929	196439	1153	8875	23899	78328	141853	3347	170	2143	11325	105166	5714	110880	72	13267	649	699597	577069	122528	12200	0	330669
94	1994	94	330000000	0	33	0	0	NEW YORK STATE GOVT	36	0331	94	BB	18156652			82670003	56944449	67055742	41330188	33285119	0	11595814	6364937	5230877	217962	662	688284	490283	67069	1750317	704853	1311447	940811	27685	239	37514	35589	612820	91925	704745	49641	82209	3189	19622058	16502024	3120034	799405	327031	0
94	1994	94	340000000	0	34	0	0	NORTH CAROLINA STATE GOVT	37	0630	94	BB	7060959			21050902	15752551	17959184	12660833	10518600	127087	4597688	2589005	2008683	158015	0	225408	908553	0	279467	37925	399315	646871	5758	5854	164406	14737	307522	52827	360349	0	93601	2166	5025408	4288148	737260	119683	0	1863
94	1994	94	350000000	0	35	0	0	NORTH DAKOTA STATE GOVT	38	0630	94	BB	639762			2288977	1630989	2009594	1351606	884714	1953	496733	256203	240530	5197	11354	17311	83158	0	25961	23966	73583	63632	240	320	0	6495	33664	2924	36588	0	19989	0	208405	136944	71461	3595	0	110396
94	1994	94	360000000	0	36	0	0	OHIO STATE GOVT	39	0630	94	BB	11111451			40836362	32618573	27051863	18834074	14188451	13239	7151105	4479907	2671198	79695	0	325865	1242480	14089	662691	287042	59336	1165990	24680	0	310468	23491	529242	27425	556667	648	246249	3787	5762559	5110016	652543	86498	0	9060
94	1994	94	370000000	0	37	0	0	OKLAHOMA STATE GOVT	40	0630	94	BB	3246119			9184296	7206290	7467656	5489650	4263211	0	1889209	1090876	798333	57736	12399	134882	352618	3601	14637	73067	149393	437058	2354	4561	34494	14038	330997	6358	337355	4	43899	353	1477282	1315068	162214	59210	6352	372464
94	1994	94	380000000	0	38	0	0	OREGON STATE GOVT	41	0630	94	BB	3087142			10886368	8260397	8511185	5885214	4039416	90	543362	0	543362	10577	80	64295	354578	2698	6435	104699	0	511152	1738	786	7468	30248	265461	14781	280242	7622	180798	2250	2847209	2583527	263682	45341	17518	74744
94	1994	94	390000000	0	39	0	0	PENNSYLVANIA STATE GOVT	42	0630	94	BB	12042545			38252308	29888373	30461740	22097805	17141998	230255	8118911	5134300	2984611	146278	361	433370	751182	15669	649913	307679	680159	1752101	14072	44	893118	42624	464508	47247	511755	39928	242528	8032	6222160	4735861	1486299	593992	208999	0
94	1994	94	400000000	0	40	0	0	RHODE ISLAND STATE GOVT	44	0630	94	BB	993412			4125623	3093322	3177350	2145049	1436125	7414	722267	412820	309447	8403	0	36844	119641	7286	68944	41125	27204	85954	241	180	10190	1390	54976	424	55400	0	17890	663	607409	528089	79320	9477	3515	0
94	1994	94	410000000	0	41	0	0	SOUTH CAROLINA STATE GOVT	45	0630	94	BB	3666456			11268362	8438216	9020192	6190046	4501767	12331	2322079	1673303	648776	111862	18318	69666	303918	0	38827	29166	77019	370074	9649	31186	28920	12414	88940	13020	101960	0	91326	94619	1750048	1530996	219052	27192	20043	0
94	1994	94	420000000	0	42	0	0	SOUTH DAKOTA STATE GOVT	46	0630	94	BB	723038			2041314	1379029	1741167	1078882	659225	0	512173	339039	173134	9670	37	29746	87326	374	781	14248	30952	79798	257	163	748	10735	25888	1670	27558	0	35374	4963	36540	0	36540	23591	116	7007
94	1994	94	430000000	0	43	0	0	TENNESSEE STATE GOVT	47	0630	94	BB	5163016			12725018	9007449	10939645	7222076	5733262	0	4501624	3081250	1420374	64704	0	171340	684479	0	5596	81420	412835	562847	1677	0	249682	22424	177350	35964	213314	5151	68721	1878	521068	99108	421960	44483	78824	951
94	1994	94	440000000	0	44	0	0	TEXAS STATE GOVT	48	0831	94	BB	18338319			45048614	33311596	38044633	26307615	19479056	0	15881337	9926287	5955050	400466	7034	754674	2171338	13725	263277	573337	1771199	2526066	25705	5365	1228233	46665	744896	69218	814114	8212	384103	13669	0	0	0	152354	0	919299
94	1994	94	450000000	0	45	0	0	UTAH STATE GOVT	49	0630	94	BB	1930436			5907198	4552079	4808737	3453618	2415880	0	1256881	984287	272594	17609	0	39959	187377	0	0	27649	0	81743	700	0	0	13135	49893	7746	57639	0	9695	574	1050195	925004	125191	8189	0	18872
94	1994	94	460000000	0	46	0	0	VERMONT STATE GOVT	50	0630	94	BB	578900			2026361	1407143	1781957	1162739	832515	9664	400461	175974	224487	13330	0	17931	59680	103	16074	14227	103142	68174	408	176	1837	5087	41560	3253	44813	0	13260	2593	321040	286108	34932	8705	12723	0
94	1994	94	470000000	0	47	0	0	VIRGINIA STATE GOVT	51	0630	94	BB	6536771			17295379	14203631	14816948	11725200	8037069	15721	3253135	1780604	1472531	107046	61	196416	670770	0	114236	15039	368963	413997	6193	9	24814	18393	267968	22363	290331	0	70089	4168	4118527	3811860	306667	82996	114296	1678
94	1994	94	480000000	0	48	0	0	WASHINGTON STATE GOVT	53	0630	94	BB	5334896			19488742	15741920	15771734	12024912	9737030	1606396	7276551	5797770	1478781	128602	14	146309	632262	3790	202422	215284	150098	456332	8371	681	9170	28956	222233	20616	242849	14188	128301	23816	0	0	0	35239	278481	84031
94	1994	94	490000000	0	49	0	0	WEST VIRGINIA STATE GOVT	54	0630	94	BB	1818490			6349448	4422239	5332980	3405771	2554198	2038	1385645	727192	658453	7855	0	66813	204654	2500	223738	33596	119297	145273	8051	5	4484	14149	86127	4230	90357	9527	18275	425	854319	669694	184625	9321	4657	152945
94	1994	94	500000000	0	50	0	0	WISCONSIN STATE GOVT	55	0630	94	BB	5095504			19617168	15917560	14466854	10767246	8427695	52678	3662615	2427900	1234715	39396	509	103806	634631	7964	268238	180171	0	435365	238	965	8631	45736	219736	20623	240359	13	126742	12681	4179994	3638710	541284	53202	29301	1881
94	1994	94	510000000	0	51	0	0	WYOMING STATE GOVT	56	0630	94	BB	474982			2307965	1502924	2004462	1199421	739395	84278	259937	199428	60509	1000	0	13878	39728	252	0	5651	0	70272	7	0	3879	22010	37594	2152	39746	1567	2697	366	0	0	0	26039	0	298869
93	1993	93	10000000	0	1	0	0	ALABAMA STATE GOVT	1	0930	90	BB	4040389			11389335	8424025	9688246	6722936	4639784	101135	2514799	1190189	1324610	110038	94	179748	435568	5656	356707	67574	169225	377723	2383	0	104240	12163	150950	10977	161927	7482	89528	0	1522384	1332878	189506	31566	19010	73167
93	1993	93	20000000	0	2	0	0	ALASKA STATE GOVT	2	0630	90	BB	550043			7358035	6453415	6159665	5255045	2227283	66918	99239	0	99239	11899	1366	26341	40743	0	2179	16711	0	62951	1772	109	962	12613	23959	0	23959	338	23198	0	872260	0	872260	917	0	1124980
93	1993	93	30000000	0	3	0	0	ARIZONA STATE GOVT	4	0630	90	BB	3665339			10843407	8417510	8808186	6382289	5281816	327279	2991846	2255743	736103	40850	913	130742	387235	8080	114636	53647	0	297468	2248	26	4498	13687	208286	7429	215715	0	36832	24462	1625509	1380653	244856	39714	0	0
93	1993	93	40000000	0	4	0	0	ARKANSAS STATE GOVT	5	0630	90	BB	2350624			6446052	4614006	5626556	3794510	2942581	4868	1649027	1118773	530254	27645	0	59973	305346	17415	0	77646	42229	184515	950	556	8638	16648	87757	11949	99706	8560	45533	3924	1059076	905150	153926	14320	7352	15166
93	1993	93	50000000	0	5	0	0	CALIFORNIA STATE GOVT	6	0630	90	BB	29811427			108597722	83423360	84784105	59609743	49418058	2931667	21574684	16671614	4903070	291715	0	1184991	2556060	105868	42671	682264	39501	2489623	34869	3	87804	63945	1419237	100189	1519426	83282	693479	6815	21927879	17200000	4727879	458798	0	35407
93	1993	93	60000000	0	6	0	0	COLORADO STATE GOVT	8	0630	90	BB	3294473			10027745	7891343	7840311	5703909	3788634	8618	1582428	998033	584395	23527	1161	93688	379729	8479	5368	61291	11152	238961	3484	251	1191	52303	109711	13680	123391	0	54587	3754	1902484	1764736	137748	19640	0	22813
93	1993	93	70000000	0	7	0	0	CONNECTICUT STATE GOVT	9	0630	90	BB	3287116			12744056	10358921	11011362	8626227	6674848	12	3096872	2056219	1040653	40057	50118	155179	397807	40309	145844	118110	93229	308173	5752	244	11550	4037	188360	24936	213296	0	68409	4885	2967332	2253951	713381	248174	54285	0
93	1993	93	80000000	0	8	0	0	DELAWARE STATE GOVT	10	0630	90	BB	666168			2876324	2431109	2532084	2086869	1339527	0	198118	0	198118	11510	0	40260	75873	203	22690	20080	27502	439109	830	87	284839	933	20434	103	20537	2975	128291	617	626886	513138	113748	39661	34033	0
93	1993	93	100000000	0	10	0	0	FLORIDA STATE GOVT	12	0630	90	BB	12938071			33215721	25982074	27653930	20420283	16407214	666360	12720388	9295283	3425105	539082	2202	337554	1185515	105606	447827	447717	359602	1265419	27242	8936	112467	14207	733574	93688	827262	23149	224877	27279	755900	0	755900	297148	637506	64493
93	1993	93	110000000	0	11	0	0	GEORGIA STATE GOVT	13	0630	90	BB	6478149			16564725	12172064	14076759	9684098	8150457	31726	3855472	2979769	875703	112672	0	179668	468366	0	113	84884	30000	329972	2068	0	24430	19796	146070	35067	181137	0	51092	51449	3860631	3389921	470710	39104	16347	0
93	1993	93	120000000	0	12	0	0	HAWAII STATE GOVT	15	0630	90	BB	1108229			5543158	4531739	4837650	3826231	2748134	0	1684170	1302919	381251	39349	0	69144	73973	0	86229	32239	80317	72393	0	0	1708	233	57573	709	58282	3151	8855	164	976039	922912	53127	11771	3761	0
93	1993	93	130000000	0	13	0	0	IDAHO STATE GOVT	16	0630	90	BB	1006734			3295943	2608337	2633243	1945637	1446651	109	696969	488713	208256	4478	0	39224	140500	596	1479	21479	500	127132	933	0	326	20622	52234	4629	56863	18807	28034	1547	585810	514781	71029	8996	0	2104
93	1993	93	140000000	0	14	0	0	ILLINOIS STATE GOVT	17	0630	90	BB	11430602			30350874	23890815	24971077	18511018	14499812	222675	7325853	4370488	2955365	59476	92602	157664	1063547	45098	748661	318144	470173	847282	3044	905	93067	15077	649572	40056	689628	0	43245	2316	5911815	4814510	1097305	163656	28531	0
93	1993	93	150000000	0	15	0	0	INDIANA STATE GOVT	18	0630	90	BB	5544156			14673154	10850009	13485006	9661861	6915288	3041	3148217	2300233	847984	31607	0	129832	572488	0	3787	110000	270	198129	7586	2197	3651	13844	132848	0	132848	14	37420	569	3463008	2806780	656228	102201	0	692
93	1993	93	160000000	0	16	0	0	IOWA STATE GOVT	19	0630	90	BB	2776831			8224098	6335334	7123434	5234670	3901719	0	1806547	1251900	554647	12471	9168	96506	337949	3873	0	94680	0	377423	8299	2348	35182	15272	241776	10675	252451	5164	55645	3062	1634065	1467019	167046	76873	6811	0
93	1993	93	170000000	0	17	0	0	KANSAS STATE GOVT	20	0630	90	BB	2477588			6756749	5107863	5863061	4214175	3302928	34798	1668240	1191466	476774	50157	913	89740	264032	7804	172	53485	10471	181004	2740	190	15271	9796	113737	7667	121404	3442	25929	2232	1259459	1040385	219074	56742	0	102685
93	1993	93	180000000	0	18	0	0	KENTUCKY STATE GOVT	21	0630	90	BB	3686892			11333172	8504980	9686768	6858576	5331520	354996	2394854	1465634	929220	55550	284	221754	374778	14337	0	16804	245713	318919	2340	450	87157	13124	166538	8566	175104	4632	33725	2387	1988190	1733415	254775	70965	3601	199995
93	1993	93	190000000	0	19	0	0	LOUISIANA STATE GOVT	22	0630	90	BB	4221826			13348275	9018361	11635787	7305873	4365992	38639	2222159	1332435	889724	48870	2123	225641	471012	7012	20202	84796	30068	432650	0	2123	266160	12606	95974	7102	103076	3485	44075	1125	1174979	929706	245273	50505	0	447060
93	1993	93	200000000	0	20	0	0	MAINE STATE GOVT	23	0630	90	BB	1227928			3925589	2879725	3428499	2382635	1763941	42311	911459	641580	269879	33902	0	39603	146446	846	0	49082	0	103102	2433	595	2213	10379	50776	7066	57842	0	28994	646	689872	614939	74933	9150	8047	0
93	1993	93	210000000	0	21	0	0	MARYLAND STATE GOVT	24	0630	90	BB	4780753			14841507	12047138	12070672	9276303	7175001	207548	3054533	1718152	1336381	23713	5097	147500	559104	2863	128908	140325	328871	380066	450	16	11525	9858	241535	19273	260808	0	95669	1740	3340065	3079664	260401	92813	66628	0
93	1993	93	220000000	0	22	0	0	MASSACHUSETTS STATE GOVT	25	0630	90	BB	6016425			21584263	16517546	19343370	14276653	10383445	147	3297371	2124164	1173207	61531	8901	280453	557180	15666	0	190185	59291	449249	1147	1039	17612	4335	274501	69896	344397	0	77187	3532	6334243	5374911	959332	267273	35162	0
93	1993	93	230000000	0	23	0	0	MICHIGAN STATE GOVT	26	0930	90	BB	9295287			28448915	21827571	24327143	17705799	12865907	313927	4837636	3467303	1370333	123225	0	188196	783426	18904	0	243669	12913	764939	11638	542	16612	38450	538065	33041	571106	17998	90939	17654	6734128	4890708	1843420	163338	0	40069
93	1993	93	240000000	0	24	0	0	MINNESOTA STATE GOVT	27	0630	90	BB	4375665			16244971	12997706	13396723	10149458	8137307	8155	3570273	2374195	1196078	54864	57300	139600	469258	913	177	168177	305789	623093	812	475	2642	34590	429247	21070	450317	0	125176	9081	3831489	3321955	509534	20528	80728	3041
93	1993	93	250000000	0	25	0	0	MISSISSIPPI STATE GOVT	28	0630	90	BB	2575475			7204607	4908147	6030790	3734330	2983438	22811	1966951	1414346	552605	34501	42590	114249	308468	0	0	52797	0	185070	1947	0	53978	7224	76942	7395	84337	0	37440	144	758638	587589	171049	9712	0	40256
93	1993	93	260000000	0	26	0	0	MISSOURI STATE GOVT	29	0630	90	BB	5116901			12558767	9338094	10334735	7114062	5479884	13307	2766842	2016876	749966	23562	0	201892	443822	0	1507	79183	0	439361	3090	1077	67197	19526	214769	14695	229464	12694	96429	9884	2198997	2006279	192718	58822	0	35
93	1993	93	270000000	0	27	0	0	MONTANA STATE GOVT	30	0630	90	BB	799065			3022679	2253097	2407806	1638224	1129966	234637	200143	0	200143	15368	0	32536	116296	148	11844	14007	9944	125738	1598	32065	830	24873	43831	3044	46875	1435	17593	469	442041	356987	85054	12869	0	97141
93	1993	93	280000000	0	28	0	0	NEBRASKA STATE GOVT	31	0630	90	BB	1578417			3890233	2922326	3712109	2744202	1981288	2723	1041064	694880	346184	15786	9844	41101	222383	855	2377	38616	15222	129260	215	0	6976	8068	59234	3779	63013	0	37834	13154	787821	685066	102755	14685	3391	2344
93	1993	93	290000000	0	29	0	0	NEVADA STATE GOVT	32	0630	90	BB	1201675			4473976	3837307	3159088	2522419	2180940	44878	1807565	1033952	773613	12546	391474	70725	156406	0	1033	48698	92731	288331	0	66015	9354	4143	81275	8134	89409	0	115874	3536	0	0	0	19508	1033	19625
93	1993	93	300000000	0	30	0	0	NEW HAMPSHIRE STATE GOVT	33	0630	90	BB	1109252			2874038	2023870	2550473	1700305	993285	394	673355	0	673355	10984	1868	35746	96503	6316	32131	40950	448857	107453	2856	473	7741	6022	52370	7440	59810	3683	24790	2078	161953	35784	126169	22395	27709	26
93	1993	93	310000000	0	31	0	0	NEW JERSEY STATE GOVT	34	0630	90	BB	7747750			29610785	23693259	23812593	17895067	13021982	11145	6774514	3651123	3123391	77362	259843	220086	419333	6876	1693091	255868	190932	603985	2469	56016	109878	10109	320064	25580	345644	3216	73432	3221	5297126	4350485	946641	283813	51399	0
93	1993	93	320000000	0	32	0	0	NEW MEXICO STATE GOVT	35	0630	90	BB	1515069			6012999	4756287	5086036	3829324	2486686	27865	1408553	1062293	346260	17593	966	31297	200361	1350	9729	19298	65666	142677	3347	170	1391	10306	109048	4648	113696	72	13173	522	584279	493851	90428	13546	0	309766
93	1993	93	330000000	0	33	0	0	NEW YORK STATE GOVT	36	0331	90	BB	17990778			78209421	54604530	62985784	39380893	31291336	0	11309933	6283883	5026050	229233	741	620012	525250	71358	1695998	552016	1331442	959161	32678	35	25193	32484	559011	75149	634160	35695	195644	3272	17937556	15300000	2637556	672524	412162	0
93	1993	93	340000000	0	34	0	0	NORTH CAROLINA STATE GOVT	37	0630	90	BB	6632448			19373997	14688418	16366721	11681142	9753838	120592	4211669	2353722	1857947	156090	0	201834	869244	0	257386	42881	330512	613995	5507	5332	165328	14177	289528	52973	342501	0	79689	1461	4702674	3992016	710658	103173	0	1735
93	1993	93	350000000	0	35	0	0	NORTH DAKOTA STATE GOVT	38	0630	90	BB	638800			2247583	1601455	1969359	1323231	836438	2134	450199	248598	201601	5246	7432	19798	78442	0	13109	12660	64914	71103	241	318	0	6171	43650	3016	46666	0	17707	0	179861	125687	54174	2106	0	131035
93	1993	93	360000000	0	36	0	0	OHIO STATE GOVT	39	0630	90	BB	10847115			38341453	31199415	24483360	17341322	12788355	13136	6403692	3970741	2432951	69487	0	291515	1121757	13749	669489	248492	18462	887842	25203	0	186779	23089	442505	20577	463082	458	185539	3692	5399037	4721854	677183	75445	0	9203
93	1993	93	370000000	0	37	0	0	OKLAHOMA STATE GOVT	40	0630	90	BB	3145576			8609971	6748050	7205620	5343699	4097434	0	1647646	1014159	633487	56053	6173	118971	355362	4073	13779	70956	8120	540918	2526	4894	35815	12297	433994	7335	441329	4	43715	338	1441606	1299583	142023	50851	5031	394134
93	1993	93	380000000	0	38	0	0	OREGON STATE GOVT	41	0630	90	BB	2842337			10825690	8486523	7771877	5432710	3658245	93	478006	0	478006	9973	8	59401	312233	4194	6027	86170	0	463419	1652	1867	4513	25100	253406	14274	267680	7620	152927	2060	2588245	2383214	205031	41471	16819	70192
93	1993	93	390000000	0	39	0	0	PENNSYLVANIA STATE GOVT	42	0630	90	BB	11882842			37841565	29765404	29974280	21898119	16662962	236541	7790328	4828823	2961505	148545	397	398582	742193	10872	637999	330065	692852	1757030	13549	68	921376	42887	459051	48625	507676	37734	226123	7617	6127888	4657926	1469962	562880	183068	0
93	1993	93	400000000	0	40	0	0	RHODE ISLAND STATE GOVT	44	0630	90	BB	1003464			3847825	2874297	3100580	2127052	1432977	9685	762934	413000	349934	9155	78	32637	99049	9084	62017	34690	103224	77169	248	166	10399	1671	47589	756	48345	0	15573	767	567081	497235	69846	12606	3443	0
93	1993	93	410000000	0	41	0	0	SOUTH CAROLINA STATE GOVT	45	0630	90	BB	3486310			10637027	8073915	8429365	5866253	4288976	12503	2201405	1556680	644725	111066	23870	64277	295263	0	38379	31394	80476	373769	12134	51216	28944	11800	79305	14094	93399	0	95010	81266	1671138	1494799	176339	15411	14750	0
93	1993	93	420000000	0	42	0	0	SOUTH DAKOTA STATE GOVT	46	0630	90	BB	696004			1942160	1357047	1590669	1005556	589069	0	470554	306253	164301	9456	0	29901	83251	453	757	13659	26824	61792	239	1211	630	10175	26419	1615	28034	0	20759	744	28142	0	28142	22127	106	6348
93	1993	93	430000000	0	43	0	0	TENNESSEE STATE GOVT	47	0630	90	BB	4877203			12418510	8791568	10689732	7062790	5672239	0	4546017	2853022	1692995	63774	0	157181	642787	0	5431	80208	743614	521550	1575	0	231932	20255	169711	30027	199738	3269	62954	1827	460217	94894	365323	56331	63058	1015
93	1993	93	440000000	0	44	0	0	TEXAS STATE GOVT	48	0831	90	BB	16986335			42019015	31193394	35688184	24862563	18240773	0	14503510	9142262	5361248	393249	15289	458995	2085524	0	225559	616837	1565795	2417117	18195	6469	1221880	46137	709844	69744	779588	7635	323633	13580	0	0	0	142200	0	1177946
93	1993	93	450000000	0	45	0	0	UTAH STATE GOVT	49	0630	90	BB	1722850			5347950	4092667	4437144	3181861	2211541	0	1178521	894127	284394	17350	0	55737	185541	0	0	25766	0	79096	646	0	0	13135	49248	6775	56023	0	8718	574	926034	842098	83936	7606	0	20284
93	1993	93	460000000	0	46	0	0	VERMONT STATE GOVT	50	0630	90	BB	562758			1952812	1389632	1741693	1178513	792812	9677	374506	161310	213196	13878	0	17005	55746	140	9996	13803	102628	61224	368	155	680	4879	39067	2523	41590	0	11080	2472	318394	285822	32572	6746	10848	0
93	1993	93	470000000	0	47	0	0	VIRGINIA STATE GOVT	51	0630	90	BB	6189197			16307099	13424058	13972671	11089630	7571798	15318	3012956	1665826	1347130	97164	30	180308	651148	0	96196	14953	307331	409892	6139	9	22995	17013	266805	22741	289546	0	70904	3286	3950105	3584765	365340	47895	98960	1582
93	1993	93	480000000	0	48	0	0	WASHINGTON STATE GOVT	53	0630	90	BB	4866669			20087131	16560972	14603405	11077246	8903856	1500147	6638186	5304518	1333668	120339	13	120233	608375	4713	194175	143648	142172	436530	8258	2873	8691	27801	207950	19459	227409	15861	142921	2716	0	0	0	35616	228374	64998
93	1993	93	490000000	0	49	0	0	WEST VIRGINIA STATE GOVT	54	0630	90	BB	1793477			6047454	4260276	5016409	3229231	2474727	2555	1335463	714369	621094	7485	35	59457	220718	105	191193	32798	109303	134603	7041	0	5144	13820	80147	3660	83807	9135	15325	331	800183	621174	179009	27290	4599	170034
93	1993	93	500000000	0	50	0	0	WISCONSIN STATE GOVT	55	0630	90	BB	4891954			18676831	15327830	13609610	10260609	7955528	68876	3436229	2260563	1175666	40341	463	94432	590333	9698	267767	172632	0	422741	217	878	7847	48913	217778	20551	238329	12	115220	11325	3937834	3445819	492015	53742	25344	1349
93	1993	93	510000000	0	51	0	0	WYOMING STATE GOVT	56	0630	90	BB	453589			2180732	1483390	1850689	1153347	661599	82446	251315	194857	56458	1129	0	12860	36751	250	0	5468	0	66853	7	0	2464	23159	36631	852	37483	1370	2007	363	0	0	0	3734	0	257251
92	1992	92	10000000	0	1	0	0	ALABAMA STATE GOVT	1	0930	90	BB	4040389			10790622	8053442	8910315	6173135	4217916	98027	2218884	1115516	1103368	110997	103	221685	330895	4698	299164	67346	68480	395202	2323	0	121586	17452	145769	14142	159911	2647	91283	0	1398603	1233824	164779	30279	15057	61864
92	1992	92	20000000	0	2	0	0	ALASKA STATE GOVT	2	0630	90	BB	550043			6342590	5569484	5342507	4569401	1602937	69048	101286	0	101286	12034	1479	25451	43247	0	2101	16972	2	80704	1689	109	930	11459	24219	680	24899	0	41568	50	200025	0	200025	1029	0	1150605
92	1992	92	30000000	0	3	0	0	ARIZONA STATE GOVT	4	0630	90	BB	3665339			9490972	7380616	7975484	5865128	4826755	288356	2781851	2088288	693563	41091	884	115857	369946	8085	105152	52548	0	279700	2167	27	4000	13510	193389	8828	202217	0	32299	25480	1451196	1240372	210824	25652	0	0
92	1992	92	40000000	0	4	0	0	ARKANSAS STATE GOVT	5	0630	90	BB	2350624			5999522	4363560	5190388	3554426	2748292	11089	1517788	1032536	485252	27441	0	51952	307534	18634	0	65948	13743	195634	1025	303	8122	17111	115316	8659	123975	8517	36079	502	975636	850111	125525	8587	7070	14996
92	1992	92	50000000	0	5	0	0	CALIFORNIA STATE GOVT	6	0630	90	BB	29811427			101684449	78255245	81243813	57814609	47972949	2946074	20713865	16089973	4623892	296811	0	1173297	2248089	121255	40222	717624	26594	2287864	31267	70	50200	62678	1358935	97207	1456142	66023	614857	6627	21547993	17029575	4518418	447844	0	29309
92	1992	92	60000000	0	6	0	0	COLORADO STATE GOVT	8	0630	90	BB	3294473			8986546	7067972	7014481	5095907	3531698	7382	1483720	913599	570121	21520	1179	90513	360498	19328	5260	61599	10224	240522	3347	254	981	51576	103328	13195	116523	0	57863	9978	1735412	1611954	123458	34325	0	16046
92	1992	92	70000000	0	7	0	0	CONNECTICUT STATE GOVT	9	0630	90	BB	3287116			12154780	9879852	10137346	7862418	6059339	12	3073355	2090143	983212	43443	20120	160843	361770	53838	159639	118713	64846	284763	5766	564	9829	2538	173429	23595	197024	0	63880	5162	2459431	1865711	593720	190659	51119	0
92	1992	92	80000000	0	8	0	0	DELAWARE STATE GOVT	10	0630	90	BB	666168			2891414	2479203	2457591	2045380	1341005	0	195341	0	195341	10875	0	44686	72874	144	21057	19662	26043	448896	671	87	297004	901	18441	1500	19941	2382	127337	573	626326	497589	128737	38297	30728	0
92	1992	92	100000000	0	10	0	0	FLORIDA STATE GOVT	12	0630	90	BB	12938071			27235236	21523784	23744359	18032907	14504207	490073	11377260	8325978	3051282	525717	2336	311977	1084611	93540	391380	435947	205774	997465	24925	8525	48832	15181	533357	97250	630607	22517	223136	23742	695114	0	695114	281368	595927	67000
92	1992	92	110000000	0	11	0	0	GEORGIA STATE GOVT	13	0630	90	BB	6478149			15211272	11440596	12377277	8606601	7266981	27758	3503083	2687346	815737	114867	0	166827	449782	0	0	84261	0	211443	1930	0	23748	18014	84135	19773	103908	0	37823	26020	3456994	3081708	375286	37584	14023	0
92	1992	92	120000000	0	12	0	0	HAWAII STATE GOVT	15	0630	90	BB	1108229			5332509	4483950	4567848	3719289	2709518	0	1659493	1294723	364770	41492	0	61551	72106	0	82255	27384	79982	54831	0	0	1815	247	39540	0	39540	2996	10066	167	974750	906982	67768	16416	4028	0
92	1992	92	130000000	0	13	0	0	IDAHO STATE GOVT	16	0630	90	BB	1006734			2940060	2296322	2452721	1808983	1396013	12	652798	441601	211197	5459	0	46108	132019	1000	1616	22995	2000	115352	924	0	283	19054	48878	4332	53210	16612	23791	1478	603653	535482	68171	21706	0	792
92	1992	92	140000000	0	14	0	0	ILLINOIS STATE GOVT	17	0630	90	BB	11430602			28010594	22269877	23103286	17362569	13463435	223973	6739404	4241572	2497832	59434	26361	197720	1030266	44046	717660	310187	112158	800708	2868	936	82947	15248	612073	44507	656580	0	39996	2133	5552918	4582387	970531	120553	25879	0
92	1992	92	150000000	0	15	0	0	INDIANA STATE GOVT	18	0630	90	BB	5544156			14158503	10954692	12752021	9548210	6963139	4431	3403885	2590600	813285	33419	0	122788	542470	0	3412	111196	0	206076	9677	0	3954	12976	155642	0	155642	40	22369	1418	3261016	2588916	672100	86969	0	762
92	1992	92	160000000	0	16	0	0	IOWA STATE GOVT	19	0630	90	BB	2776831			7445179	5793858	6534101	4882780	3616444	0	1570624	1010228	560396	12631	14706	97447	333425	4754	0	97433	0	358108	8234	2506	30600	14506	226548	16471	243019	5447	52377	1419	1603744	1410926	192818	78030	5938	0
92	1992	92	170000000	0	17	0	0	KANSAS STATE GOVT	20	0630	90	BB	2477588			5841132	4481707	4967838	3608413	2801692	34043	1418591	958165	460426	54791	899	88613	250999	0	355	55549	9220	174975	2696	179	14437	9590	109739	9465	119204	2687	24428	1754	1032754	833756	198998	52540	0	88789
92	1992	92	180000000	0	18	0	0	KENTUCKY STATE GOVT	21	0630	90	BB	3686892			10921012	8311726	9221972	6612686	5080971	338548	2227986	1366872	861114	54163	278	206917	360058	6852	0	14045	218801	281006	1819	433	82087	11766	148517	5221	153738	1950	27186	2027	1949553	1678526	271027	77355	3194	203329
92	1992	92	190000000	0	19	0	0	LOUISIANA STATE GOVT	22	0630	90	BB	4221826			11707842	8012587	10361962	6666707	4250245	42584	2161652	1268695	892957	62112	2495	208193	470116	10464	21826	86783	30968	412425	2433	0	265035	11769	86569	6315	92884	3511	35621	1172	1099539	867478	232061	46158	0	487887
92	1992	92	200000000	0	20	0	0	MAINE STATE GOVT	23	0630	90	BB	1227928			3933080	3001224	3318612	2386756	1670488	41453	853351	573418	279933	36400	0	46376	143483	1070	477	52127	0	98228	2399	644	2087	8426	50845	6642	57487	0	26309	876	661408	591487	69921	8551	7497	0
92	1992	92	210000000	0	21	0	0	MARYLAND STATE GOVT	24	0630	90	BB	4780753			14328071	11665629	11319918	8657476	6502494	193770	2739685	1579785	1159900	25277	2120	138719	462777	2843	122240	91867	314057	266302	327	14	3982	9364	151855	16998	168853	0	82062	1700	3124396	2907450	216946	80331	60261	0
92	1992	92	220000000	0	22	0	0	MASSACHUSETTS STATE GOVT	25	0630	90	BB	6016425			21135483	16508504	18234258	13607279	9903246	195	3100368	1978654	1121714	64675	9353	284809	541069	26089	0	139856	55863	412046	1176	794	18576	4295	250986	63577	314563	0	69426	3216	6093738	5336957	756781	260215	36684	0
92	1992	92	230000000	0	23	0	0	MICHIGAN STATE GOVT	26	0930	90	BB	9295287			26537040	20402587	22079192	15944739	11279170	321346	4988579	3665541	1323038	122309	0	178304	745000	19972	0	245937	11516	730604	11516	603	14506	38968	514341	37486	551827	17085	76483	19616	4971098	3241549	1729549	207774	0	41331
92	1992	92	240000000	0	24	0	0	MINNESOTA STATE GOVT	27	0630	90	BB	4375665			14885471	11975721	12346845	9437095	7449787	7961	3358838	2190676	1168162	53368	55327	130617	464916	1797	17941	164767	279429	573240	476	399	3013	35773	393416	19998	413414	0	109380	10785	3421903	2999091	422812	22312	63488	2045
92	1992	92	250000000	0	25	0	0	MISSISSIPPI STATE GOVT	28	0630	90	BB	2575475			6302228	4224947	5289771	3212490	2494392	22617	1677133	1182356	494777	34207	1540	90154	317098	0	0	51778	0	155912	2269	0	46920	8889	62691	9057	71748	1491	24488	107	585885	439577	146308	10851	0	41994
92	1992	92	260000000	0	26	0	0	MISSOURI STATE GOVT	29	0630	90	BB	5116901			11588929	8632553	9872284	6915908	5131360	12896	2588639	1916680	671959	23570	0	182969	384342	0	1395	79683	0	407396	2467	985	63436	19902	200840	16481	217321	12190	82274	8821	2073734	1844004	229730	46711	0	109
92	1992	92	270000000	0	27	0	0	MONTANA STATE GOVT	30	0630	90	BB	799065			2712688	2027115	2205009	1519436	1034876	182204	202157	0	202157	14853	0	27768	121493	142	13983	13397	10521	120083	1503	32685	849	22325	40943	3092	44035	1345	17196	145	379221	321538	57683	11338	0	123795
92	1992	92	280000000	0	28	0	0	NEBRASKA STATE GOVT	31	0630	90	BB	1578417			3767220	2870069	3525758	2628607	1889877	207	998913	663159	335754	15725	8333	35892	222145	567	1855	38751	12486	122367	208	0	10077	8071	54631	4636	59267	0	31427	13317	756255	652638	103617	6619	2885	2631
92	1992	92	290000000	0	29	0	0	NEVADA STATE GOVT	32	0630	90	BB	1201675			3806745	3259343	2720927	2173525	1823376	41099	1538628	892721	645907	14854	366136	67107	139131	0	5085	48292	5302	217369	20	64870	8455	7456	67740	6904	74644	0	58424	3500	0	0	0	8433	0	17847
92	1992	92	300000000	0	30	0	0	NEW HAMPSHIRE STATE GOVT	33	0630	90	BB	1109252			2871661	2071852	2432483	1632674	985415	319	686740	0	686740	11181	1895	37747	92534	7810	27376	38140	470057	106976	2828	543	7713	5940	51514	7678	59192	4461	24145	2154	130593	34958	95635	26275	34472	40
92	1992	92	310000000	0	31	0	0	NEW JERSEY STATE GOVT	34	0630	90	BB	7747750			29102343	23764499	23400274	18062430	12802662	14158	7007550	4049282	2958268	80547	257023	206458	410625	6955	1701161	269465	26034	573085	3238	57203	98451	9766	315419	25218	340637	16	60539	3235	4947718	4101895	845823	224854	35297	0
92	1992	92	320000000	0	32	0	0	NEW MEXICO STATE GOVT	35	0630	90	BB	1515069			5514621	4311724	4743342	3540445	2237656	21400	1306764	982572	324192	17425	810	41000	182739	1135	6327	18408	56348	135610	470	154	1191	8463	106314	4954	111268	101	13421	542	523089	445303	77786	11623	0	239170
92	1992	92	330000000	0	33	0	0	NEW YORK STATE GOVT	36	0331	90	BB	17990778			74187626	52045623	60415068	38273065	30113133	0	10658851	6005503	4653348	235004	696	610046	495208	76770	1572830	593580	1069214	942553	29812	31	23655	31594	561678	54200	615878	35969	202792	2822	17432170	14913380	2518790	747639	331920	0
92	1992	92	340000000	0	34	0	0	NORTH CAROLINA STATE GOVT	37	0630	90	BB	6632448			17974638	13957042	14980885	10963289	9009742	112183	3972981	2171041	1801940	155515	0	202157	861487	0	248274	40363	294144	601150	4727	5003	161398	13644	279959	55159	335118	0	79800	1460	4226883	3583018	643865	94924	0	1621
92	1992	92	350000000	0	35	0	0	NORTH DAKOTA STATE GOVT	38	0630	90	BB	638800			1998380	1418185	1748143	1167948	693007	1908	388090	232720	155370	4905	5701	18745	75245	0	12824	13770	24180	59203	237	1217	0	9247	25226	3382	28608	0	18919	975	158107	119497	38610	2394	0	83305
92	1992	92	360000000	0	36	0	0	OHIO STATE GOVT	39	0630	90	BB	10847115			33578275	27109411	22989818	16520954	12114788	11581	6069518	3751523	2317995	64205	0	281301	1128832	13955	605503	224199	0	899932	24600	0	180364	22557	481465	21359	502824	442	165586	3559	5048737	4407036	641701	75877	0	9143
92	1992	92	370000000	0	37	0	0	OKLAHOMA STATE GOVT	40	0630	90	BB	3145576			8476727	6697269	6831935	5052477	3765272	0	1576216	971331	604885	56744	0	109998	340208	7261	14004	68854	7816	398118	2889	4185	35131	12854	298009	7397	305406	4	37312	337	1367323	1218181	149142	46873	4485	354988
92	1992	92	380000000	0	38	0	0	OREGON STATE GOVT	41	0630	90	BB	2842337			9892981	7830332	7306141	5243492	3322287	136	438629	0	438629	10741	28	59506	271561	4406	4859	87528	0	410014	1586	1773	4013	26854	244920	14349	259269	7485	106970	2064	2373458	2221297	152161	20427	15835	63788
92	1992	92	390000000	0	39	0	0	PENNSYLVANIA STATE GOVT	42	0630	90	BB	11882842			36698935	28682481	29859039	21842585	16269988	210818	7265895	4499734	2766161	144665	382	404806	694408	11799	660117	336244	513740	1769602	13663	72	943904	43272	447173	55484	502657	35713	223502	6819	6312913	4689139	1623774	537731	173029	0
92	1992	92	400000000	0	40	0	0	RHODE ISLAND STATE GOVT	44	0630	90	BB	1003464			3750394	2762132	3024544	2036282	1307111	17858	667169	388987	278182	9131	152	33751	94074	9408	60673	36545	34448	73857	239	217	5973	1054	50787	1244	52031	0	13456	887	526963	478461	48502	17730	3351	0
92	1992	92	410000000	0	41	0	0	SOUTH CAROLINA STATE GOVT	45	0630	90	BB	3486310			10100970	7657129	7861740	5417899	3935500	12585	2051830	1452014	599816	109870	19796	66733	287393	0	37418	28461	50145	279459	9099	26672	27446	11341	79127	14703	93830	0	83570	27501	1552788	1410893	141895	26145	12693	0
92	1992	92	420000000	0	42	0	0	SOUTH DAKOTA STATE GOVT	46	0630	90	BB	696004			1748817	1199574	1518437	969194	565032	0	449237	289325	159912	9381	0	28566	82685	569	694	13952	24065	55710	231	180	564	8916	25176	2063	27239	0	18029	551	35222	0	35222	18996	99	5768
92	1992	92	430000000	0	43	0	0	TENNESSEE STATE GOVT	47	0630	90	BB	4877203			11680777	8253620	9956610	6529453	4858098	0	3848078	2514798	1333280	63234	0	155160	656573	0	5587	80105	372621	500876	1627	0	230776	20353	158693	27117	185810	4081	56419	1810	388626	93360	295266	42414	54204	1199
92	1992	92	440000000	0	44	0	0	TEXAS STATE GOVT	48	0831	90	BB	16986335			37602879	28998871	31307797	22703789	17024494	0	13603596	8575890	5027706	386848	15427	516081	1953453	0	217599	582793	1355505	2266080	17885	6197	1116796	44639	692888	71259	764147	7535	295707	13174	0	0	0	141007	0	1013811
92	1992	92	450000000	0	45	0	0	UTAH STATE GOVT	49	0630	90	BB	1722850			4848909	3698599	4060030	2909720	1987793	271	1017959	802439	215520	17090	0	31085	136352	0	4893	26100	0	82054	529	0	0	16624	45472	8991	54463	0	9863	575	857758	781383	76375	3975	0	25776
92	1992	92	460000000	0	46	0	0	VERMONT STATE GOVT	50	0630	90	BB	562758			1930446	1420702	1703798	1194054	765972	9754	367723	157030	210693	13961	0	16723	55854	207	14614	13996	95338	58664	362	161	648	4783	38218	4532	42750	0	7718	2242	302384	271430	30954	6948	10209	0
92	1992	92	470000000	0	47	0	0	VIRGINIA STATE GOVT	51	0630	90	BB	6189197			15074835	12348935	13086581	10360681	7025345	15351	2857652	1570789	1286863	97155	65	174788	629104	0	100917	15315	269519	390242	5983	11	23799	15436	255805	23956	279761	0	62108	3144	3594501	3321243	273258	48791	82962	1426
92	1992	92	480000000	0	48	0	0	WASHINGTON STATE GOVT	53	0630	90	BB	4866669			17678884	14684180	13443299	10448595	8476932	1386622	6348932	5031574	1317358	119885	21	110016	627136	5899	190610	146930	116861	430822	7746	4313	9015	27156	203538	20040	223578	15399	140941	2674	0	0	0	34456	211325	64768
92	1992	92	490000000	0	49	0	0	WEST VIRGINIA STATE GOVT	54	0630	90	BB	1793477			5596075	4105988	4558622	3068535	2351858	2053	1222148	796889	425259	8582	41	55964	207992	8650	11319	32088	100623	141056	5934	0	5356	13512	79462	4383	83845	12333	19861	215	794700	612619	182081	7410	3658	180833
92	1992	92	500000000	0	50	0	0	WISCONSIN STATE GOVT	55	0630	90	BB	4891954			17287612	14272274	12584972	9569634	7389207	53960	3243674	2127315	1116359	39664	508	88306	568929	12093	253295	153564	0	422373	182	3353	7397	45929	207498	21667	229165	20	126937	9390	3579900	3142211	437689	57664	20743	1275
92	1992	92	510000000	0	51	0	0	WYOMING STATE GOVT	56	0630	90	BB	453589			2011177	1344398	1722869	1056090	645929	87697	238895	182547	56348	1242	0	10894	38326	254	0	5632	0	66832	8	0	2302	21322	38511	1117	39628	1433	1790	349	0	0	0	3068	0	249437
91	1991	91	10000000	0	1	0	0	ALABAMA STATE GOVT	1	0930	90	BB	4040389			9767445	7405285	8173252	5811092	3942565	94215	2022653	1049526	973127	109409	105	147584	290447	4619	284644	68801	67518	382073	2480	0	108626	12736	141015	11761	152776	1956	103499	0	1342483	1174230	168253	18265	11145	71731
91	1991	91	20000000	0	2	0	0	ALASKA STATE GOVT	2	0630	90	BB	550043			6355069	5639677	5673482	4958090	1806131	85007	96674	0	96674	12164	1449	24434	39917	0	1995	16713	2	82624	1545	108	912	16678	20760	670	21430	0	41951	0	253649	0	253649	3266	0	1284746
91	1991	91	30000000	0	3	0	0	ARIZONA STATE GOVT	4	0630	90	BB	3665339			9016008	7226502	7543585	5754079	4710745	278945	2677036	2005801	671235	39809	865	104681	362018	7941	104125	51796	0	287793	2210	28	3987	12559	209350	7517	216867	0	29695	22447	1437970	1245645	192325	29001	0	0
91	1991	91	40000000	0	4	0	0	ARKANSAS STATE GOVT	5	0630	90	BB	2350624			4809850	3612008	4306727	3108885	2366105	8854	1258163	876900	381263	24453	0	51300	224929	18281	0	62300	0	150859	989	294	7574	15514	74193	4895	79088	6302	40613	485	916120	793880	122240	8550	6110	16744
91	1991	91	50000000	0	5	0	0	CALIFORNIA STATE GOVT	6	0630	90	BB	29811427			90783734	72632754	72675502	54524522	44874424	2233393	18721452	14339942	4381510	128729	0	1287740	2002287	131859	40267	755531	35097	2130937	33108	60	44987	59897	1239599	89129	1328728	63905	594685	5567	21257723	16817244	4440479	495270	0	35649
91	1991	91	60000000	0	6	0	0	COLORADO STATE GOVT	8	0630	90	BB	3294473			7863081	6251974	6225665	4614558	3213833	7493	1366667	844572	522095	19627	450	86250	331515	8352	5477	61135	9289	221528	3034	197	4000	44012	99353	8815	108168	0	53717	8400	1580799	1466285	114514	15306	0	10460
91	1991	91	70000000	0	7	0	0	CONNECTICUT STATE GOVT	9	0630	90	BB	3287116			9816213	7683611	8745397	6612795	4983328	12	3407057	2438653	968404	46439	19769	174122	329815	58525	179896	114926	44912	269917	5680	521	10122	3080	165318	24563	189881	0	55746	4887	990488	474609	515879	266868	48986	0
91	1991	91	80000000	0	8	0	0	DELAWARE STATE GOVT	10	0630	90	BB	666168			2442824	2066586	2226730	1850492	1165492	0	170477	0	170477	8896	0	31446	66216	108	20498	17188	26125	358510	844	105	203868	1070	20508	1500	22008	3633	126368	614	584180	461723	122457	19403	31448	0
91	1991	91	100000000	0	10	0	0	FLORIDA STATE GOVT	12	0630	90	BB	12938071			24496377	19669695	22079594	17252912	13764055	430334	10884691	8138690	2746001	542002	2652	319567	821776	98290	333569	428042	200103	937132	26897	8323	46538	15648	533113	76500	609613	22466	185720	21927	582149	0	582149	294531	563280	71938
91	1991	91	110000000	0	11	0	0	GEORGIA STATE GOVT	13	0630	90	BB	6478149			13866289	10410497	11863592	8407800	7154525	26923	3497055	2656792	840263	115043	0	188844	451169	0	0	85207	0	194328	2540	0	23500	16028	78734	15000	93734	0	33859	24667	3364239	2947681	416558	41262	15150	0
91	1991	91	120000000	0	12	0	0	HAWAII STATE GOVT	15	0630	90	BB	1108229			4915536	4181187	4348045	3613696	2639152	0	1598490	1278737	319753	40795	0	45422	53188	0	74856	26263	79229	34048	0	0	1130	259	20935	0	20935	2715	8859	150	989114	872734	116380	11860	5640	0
91	1991	91	130000000	0	13	0	0	IDAHO STATE GOVT	16	0630	90	BB	1006734			2583740	2029793	2147617	1593670	1204607	99	587765	404164	183601	12567	0	38599	112305	1004	1783	15259	2084	106171	907	0	277	17592	56402	2542	58944	5404	21701	1346	505860	446148	59712	2364	0	652
91	1991	91	140000000	0	14	0	0	ILLINOIS STATE GOVT	17	0630	90	BB	11430602			25092123	20168243	21800813	16876933	13291517	228436	6632507	4163801	2468706	63625	8305	192876	1024492	43257	702985	319038	114128	817275	2847	1077	84584	16418	597981	40646	638627	0	71268	2454	5479304	4538545	940759	111476	22519	0
91	1991	91	150000000	0	15	0	0	INDIANA STATE GOVT	18	0630	90	BB	5544156			12288307	9603560	11222425	8537678	6182409	4910	3385256	2538335	846921	33257	0	121809	581740	0	0	110115	0	215351	9901	0	3852	12264	165706	0	165706	42	22139	1447	2494366	2183972	310394	81723	0	803
91	1991	91	160000000	0	16	0	0	IOWA STATE GOVT	19	0630	90	BB	2776831			7136778	5617339	6200457	4681018	3447460	0	1506257	977056	529201	12707	0	92288	330530	7153	0	86523	0	323165	8169	0	28368	21318	220730	9105	229835	8406	24128	2941	1545500	1343571	201929	68977	3561	0
91	1991	91	170000000	0	17	0	0	KANSAS STATE GOVT	20	0630	90	BB	2477588			5249018	4099699	4724172	3574853	2796415	32961	1348119	918211	429908	52164	843	78701	234725	0	430	54584	8461	170841	2617	246	12658	9591	106728	6502	113230	4386	26840	1273	1093690	880740	212950	51185	0	99619
91	1991	91	180000000	0	18	0	0	KENTUCKY STATE GOVT	21	0630	90	BB	3686892			9951015	7718200	8705621	6472806	5043183	323373	2150471	1299665	850806	52402	274	214688	350369	6436	0	14278	212359	272440	1806	612	81936	11701	141080	5038	146118	1995	25698	2574	2012690	1693339	319351	68727	2886	212596
91	1991	91	190000000	0	19	0	0	LOUISIANA STATE GOVT	22	0630	90	BB	4221826			10764100	7907322	9409886	6553108	4309467	47394	2125805	1308090	817715	41899	2035	185805	443770	19257	11777	84199	28973	385408	2034	0	246584	11317	78273	7649	85922	3552	34704	1295	1130251	803592	326659	42179	0	578430
91	1991	91	200000000	0	20	0	0	MAINE STATE GOVT	23	0630	90	BB	1227928			3222152	2464791	2901540	2144179	1558231	44558	744774	497069	247705	34933	0	36952	130005	1330	642	43843	0	93019	2050	446	2128	10596	47904	6905	54809	0	21774	1216	656801	580748	76053	11713	7366	0
91	1991	91	210000000	0	21	0	0	MARYLAND STATE GOVT	24	0630	90	BB	4780753			12478513	10194344	10604748	8320579	6401428	179901	2641718	1540887	1100831	26325	1665	144910	443563	2992	113445	61320	306611	239729	331	12	5043	9063	144195	8717	152912	0	70636	1732	3186508	2931020	255488	73447	56855	0
91	1991	91	220000000	0	22	0	0	MASSACHUSETTS STATE GOVT	25	0630	90	BB	6016425			18734637	14279151	17459634	13004148	9683597	616	2946443	1909438	1037005	67718	9387	267795	464222	27477	0	144423	55983	389477	1097	713	15567	4635	243568	61636	305204	0	59305	2956	6062956	5343387	719569	249516	34589	0
91	1991	91	230000000	0	23	0	0	MICHIGAN STATE GOVT	26	0930	90	BB	9295287			24504726	19092097	20891046	15478417	11103151	327607	4513241	3190647	1322594	124108	0	175973	733501	19940	0	259342	9730	696207	11679	254	12445	40866	490222	34211	524433	16124	70276	20130	5380306	3787197	1593109	119581	0	48895
91	1991	91	240000000	0	24	0	0	MINNESOTA STATE GOVT	27	0630	90	BB	4375665			13701385	11099194	11642450	9040259	7050698	7625	3037426	1963433	1073993	55573	0	129618	457571	2403	33502	153737	241589	521215	399	0	2872	32985	363922	19203	383125	0	93076	8758	3432825	2974554	458271	26665	22730	2212
91	1991	91	250000000	0	25	0	0	MISSISSIPPI STATE GOVT	28	0630	90	BB	2575475			5794489	3953541	4948942	3107994	2460836	22221	1600978	1120155	480823	33711	486	90612	305100	0	0	50914	0	159276	3425	0	47305	8653	64248	7078	71326	5710	22770	87	619425	479602	139823	7754	0	51182
91	1991	91	260000000	0	26	0	0	MISSOURI STATE GOVT	29	0630	90	BB	5116901			10001999	7758306	8660697	6417004	4996388	12669	2503050	1863374	639676	23443	0	172931	364998	0	242	78062	0	371753	2414	952	64312	19915	194014	14264	208278	9424	60277	6181	2053983	1829224	224759	53286	0	42
91	1991	91	270000000	0	27	0	0	MONTANA STATE GOVT	30	0630	90	BB	799065			2358921	1733895	1885816	1260790	817679	77405	183377	0	183377	13812	0	27400	110246	161	11066	12740	7952	96568	1329	22353	783	19994	37007	2115	39122	1291	11652	44	353744	282960	70784	9340	0	82913
91	1991	91	280000000	0	28	0	0	NEBRASKA STATE GOVT	31	0630	90	BB	1578417			3435806	2668199	3219076	2451469	1767368	2142	959270	624259	335011	15935	6792	35523	222715	573	2048	38962	12463	110526	240	0	4856	7803	55175	3535	58710	0	26102	12815	685060	603112	81948	4531	2638	3201
91	1991	91	290000000	0	29	0	0	NEVADA STATE GOVT	32	0630	90	BB	1201675			3552707	3111872	2463276	2022441	1682602	34221	1436754	826288	610466	12670	355372	62209	120487	0	4155	50296	5277	174199	21	66158	6323	6529	56982	4909	61891	0	30497	2780	0	0	0	13477	0	23951
91	1991	91	300000000	0	30	0	0	NEW HAMPSHIRE STATE GOVT	33	0630	90	BB	1109252			2088359	1588519	1701548	1201708	624627	335	312063	0	312063	12794	1771	35286	90820	9777	31919	39923	89773	98759	2738	481	7424	6187	50457	6621	57078	2840	19843	2168	159154	36949	122205	22354	31835	127
91	1991	91	310000000	0	31	0	0	NEW JERSEY STATE GOVT	34	0630	90	BB	7747750			24743271	20336116	20055805	15648650	11644652	16722	6363602	4042805	2320797	81006	247052	196833	400186	7163	1088203	275833	24521	585154	3788	50105	120507	9301	316855	25321	342176	2593	53622	3062	4421646	3391026	1030620	212826	44702	0
91	1991	91	320000000	0	32	0	0	NEW MEXICO STATE GOVT	35	0630	90	BB	1515069			4912601	3921120	4332211	3340730	2085690	21118	1250442	939242	311200	17249	51	40883	175944	554	6121	17517	52881	132651	472	169	1356	7923	103468	4466	107934	53	14287	457	418444	369455	48989	6604	0	256431
91	1991	91	330000000	0	33	0	0	NEW YORK STATE GOVT	36	0331	90	BB	17990778			65715331	46509995	54934621	35729285	28299769	0	9686126	5751832	3934294	236146	756	594889	506704	78026	1335069	603433	579271	935643	27934	839	21034	27386	537935	54200	592135	62450	199271	4594	16512391	14482059	2030332	709923	455686	0
91	1991	91	340000000	0	34	0	0	NORTH CAROLINA STATE GOVT	37	0630	90	BB	6632448			15266228	11912287	12927231	9573290	7850043	92478	3126370	1689871	1436499	152973	0	191063	825425	0	222096	15190	29752	510649	2817	4584	154700	14595	214325	41428	255753	0	76728	1472	4034432	3534474	499958	84466	0	1648
91	1991	91	350000000	0	35	0	0	NORTH DAKOTA STATE GOVT	38	0630	90	BB	638800			1966441	1454769	1754991	1243319	755054	2133	419793	235255	184538	6082	6172	17659	75917	0	13521	16519	48668	58151	243	222	416	4861	37866	2806	40672	0	11737	0	165184	114273	50911	1778	0	108015
91	1991	91	360000000	0	36	0	0	OHIO STATE GOVT	39	0630	90	BB	10847115			31721463	25965961	21378542	15623040	11555584	10501	5803212	3574539	2228673	65557	0	269929	1035492	13933	631926	211836	0	824988	24613	0	197327	21895	399016	19558	418574	601	158387	3591	4847383	4217200	630183	60039	0	9461
91	1991	91	370000000	0	37	0	0	OKLAHOMA STATE GOVT	40	0630	90	BB	3145576			7819349	6264117	6654808	5099576	3861985	0	1658748	963548	695200	55514	12	100581	330819	8344	13889	69632	116409	374600	3181	5112	32668	12272	279644	8500	288144	4	29888	3331	1355861	1218279	137582	39450	4256	415528
91	1991	91	380000000	0	38	0	0	OREGON STATE GOVT	41	0630	90	BB	2842337			8201014	6343273	6353331	4495590	3029829	142	424301	0	424301	10471	59	60811	258969	4051	6710	83230	0	376623	1549	1379	4575	23605	243259	12443	255702	7509	80274	2030	2132779	1983705	149074	17842	15063	63079
91	1991	91	390000000	0	39	0	0	PENNSYLVANIA STATE GOVT	42	0630	90	BB	11882842			27085979	21452549	22154860	16521430	13021344	157714	6544459	4197700	2346759	142907	587	362473	722713	11235	588374	213418	305052	1369409	13511	28	593773	42643	446355	47807	494162	34027	185607	5658	4286622	3274656	1011966	497565	165575	0
91	1991	91	400000000	0	40	0	0	RHODE ISLAND STATE GOVT	44	0630	90	BB	1003464			3103933	2320829	2592301	1809197	1256652	9835	676966	448402	228564	9449	153	32333	74602	10776	61095	37792	2364	72742	242	174	5023	1185	51934	492	52426	167	12874	651	475213	429247	45966	18422	3425	0
91	1991	91	410000000	0	41	0	0	SOUTH CAROLINA STATE GOVT	45	0630	90	BB	3486310			9288857	7155543	7407573	5274259	3933214	11954	2093427	1437473	655954	114187	16671	68773	340112	0	36028	30335	49848	242102	8478	20467	27661	11004	72463	13032	85495	0	66239	22758	1538081	1386648	151433	36058	11592	0
91	1991	91	420000000	0	42	0	0	SOUTH DAKOTA STATE GOVT	46	0630	90	BB	696004			1597245	1091954	1411633	906342	528248	0	400595	247974	152621	9464	0	27060	78686	519	639	13899	22354	65000	226	176	631	8260	38174	1145	39319	0	15894	494	38578	0	38578	15914	91	8070
91	1991	91	430000000	0	43	0	0	TENNESSEE STATE GOVT	47	0630	90	BB	4877203			9544386	6771955	8384829	5612398	4310573	0	3299700	2363252	936448	63162	0	140618	635248	0	6597	79309	11514	454329	1490	0	207166	19293	152357	21328	173685	3047	47741	1907	442575	97033	345542	44056	46195	1447
91	1991	91	440000000	0	44	0	0	TEXAS STATE GOVT	48	0831	90	BB	16986335			33772746	26140445	28818616	21186315	16016913	0	12877251	8294921	4582330	377750	11158	595446	1509285	0	248082	637000	1203609	1657332	17751	5434	617587	32666	725608	59969	785577	5641	173624	19052	0	0	0	127226	0	1355104
91	1991	91	450000000	0	45	0	0	UTAH STATE GOVT	49	0630	90	BB	1722850			4343966	3328069	3662138	2646241	1860817	278	943438	739633	203805	16219	0	28988	131057	0	4243	23298	0	75061	425	0	0	16432	41497	7000	48497	0	9179	528	797378	714915	82463	4811	0	39851
91	1991	91	460000000	0	46	0	0	VERMONT STATE GOVT	50	0630	90	BB	562758			1703027	1248729	1548168	1093870	684519	9785	313268	125611	187657	13975	0	16910	52213	207	12493	12093	79766	54229	357	195	587	4430	35353	3121	38474	0	8020	2166	284904	257517	27387	3452	10258	0
91	1991	91	470000000	0	47	0	0	VIRGINIA STATE GOVT	51	0630	90	BB	6189197			14522813	12002685	12431333	9911205	6852365	17271	2791294	1558873	1232421	85121	48	157677	617586	0	94547	15458	261984	376559	5779	37	23408	16680	245912	21203	267115	0	60398	3142	3521117	3236011	285106	46883	70986	1461
91	1991	91	480000000	0	48	0	0	WASHINGTON STATE GOVT	53	0630	90	BB	4866669			16394269	13551957	12749674	9907362	7989522	1235137	5994394	4758204	1236190	116747	57	106959	584960	10768	176386	140253	100060	432318	7818	193	8447	26877	193546	19710	213256	14444	158627	2656	0	0	0	48946	208677	70050
91	1991	91	490000000	0	49	0	0	WEST VIRGINIA STATE GOVT	54	0630	90	BB	1793477			5057556	3973754	4151718	3067916	2328132	1694	1235863	817368	418495	8563	37	52377	205981	9564	10602	31741	99630	138826	5427	0	5702	12796	83676	3462	87138	9917	17675	171	767554	576340	191214	7563	3631	173001
91	1991	91	500000000	0	50	0	0	WISCONSIN STATE GOVT	55	0630	90	BB	4891954			14137205	11411834	11825069	9099698	7016734	49225	3084971	2026711	1058260	39787	517	83278	546508	10276	236442	141452	0	333442	209	1497	6397	36924	158643	16672	175315	12	102351	10737	3444299	3003381	440918	75657	18769	1334
91	1991	91	510000000	0	51	0	0	WYOMING STATE GOVT	56	0630	90	BB	453589			1979132	1388624	1740957	1150449	637452	80115	230812	177779	53033	1064	0	10240	36116	157	0	5456	0	57686	0	0	2170	15613	35994	794	36788	1367	1421	327	0	0	0	2299	0	266540
90	1990	90	10000000	0	1	0	0	ALABAMA STATE GOVT	1	0930	88	BB	4023844			9076557	6991136	7555155	5469734	3819513	90543	2002759	1037821	964938	107061	62	147526	294293	4852	271209	68983	70952	337511	2221	0	101294	12773	126625	10227	136852	1715	82656	0	1301291	1121458	179833	15876	12320	59213
90	1990	90	20000000	0	2	0	0	ALASKA STATE GOVT	2	0630	88	BB	541983			5547052	4919387	4841947	4214282	1546441	89841	90904	0	90904	12035	1602	22691	41500	0	2068	10950	58	75504	1542	182	881	14307	20147	650	20797	0	37795	0	185140	0	185140	1063	0	1103812
90	1990	90	30000000	0	3	0	0	ARIZONA STATE GOVT	4	0630	88	BB	3535183			8618863	7079200	6982937	5443274	4376761	236178	2575371	1917689	657682	40305	801	128510	333351	9256	98517	46942	0	297659	1810	29	3987	12160	230901	6393	237294	0	30315	12064	1243636	1063804	179832	23917	0	0
90	1990	90	40000000	0	4	0	0	ARKANSAS STATE GOVT	5	0630	88	BB	2342656			4545433	3397662	4056065	2908294	2260936	6644	1210200	839400	370800	24600	0	46900	218700	19100	0	61500	0	144670	1104	275	7796	15457	77222	2848	80070	6914	32613	441	869500	739200	130300	6800	6860	15562
90	1990	90	50000000	0	5	0	0	CALIFORNIA STATE GOVT	6	0630	88	BB	28464249			89275421	72897289	69251209	52873077	43419164	2123784	17269769	13626773	3642996	128319	0	1170831	1359407	136202	39349	781225	27663	1855887	32401	84	46404	58827	1076167	81686	1157853	68557	486570	5191	21752733	16824356	4928377	386137	0	30854
90	1990	90	60000000	0	6	0	0	COLORADO STATE GOVT	8	0630	88	BB	3262281			7614029	6221918	5783297	4391186	3069428	7389	1336600	825275	511325	20837	884	83920	324765	8294	4328	59721	8576	214871	2457	43	3937	40542	109250	13466	122716	0	36780	8396	1465052	1341695	123357	21306	0	14402
90	1990	90	70000000	0	7	0	0	CONNECTICUT STATE GOVT	9	0630	88	BB	3271953			9620605	7863590	8636450	6879435	5268014	12	3474743	2443398	1031345	46610	19846	170163	308276	59464	276300	118826	31860	285269	5728	524	10386	2843	174739	23170	197909	0	62794	5085	1290164	610438	679726	158227	59599	0
90	1990	90	80000000	0	8	0	0	DELAWARE STATE GOVT	10	0630	88	BB	647622			2332388	2011614	2104081	1783307	1129551	0	158712	0	158712	4931	0	32065	63569	110	18358	11659	28020	337797	586	96	200201	986	23230	1472	24702	3446	107293	487	574113	456311	117802	20061	37572	0
90	1990	90	100000000	0	10	0	0	FLORIDA STATE GOVT	12	0630	88	BB	12306395			23868131	19713892	20625651	16471412	13289492	308570	10577503	8191414	2386089	463006	2491	322915	776189	102662	290017	327795	101014	840499	25346	7822	33663	14402	482793	62229	545022	19146	172487	22611	698825	0	698825	251558	546676	65861
90	1990	90	110000000	0	11	0	0	GEORGIA STATE GOVT	13	0630	88	BB	6316142			13197220	10264844	11189773	8257397	7078197	24692	3453785	2638664	815121	116841	0	169905	441052	0	0	87323	0	194538	1755	0	23627	15930	79482	21461	100943	0	31204	21079	3346132	2867914	478218	27616	16716	0
90	1990	90	120000000	0	12	0	0	HAWAII STATE GOVT	15	0630	88	BB	1079828			4362685	3747760	3841823	3226898	2334797	0	1484118	1176687	307431	40336	0	38261	53203	0	69649	23495	82487	36413	0	0	1749	226	20009	0	20009	2365	11918	146	789847	695097	94750	16329	8090	0
90	1990	90	130000000	0	13	0	0	IDAHO STATE GOVT	16	0630	88	BB	985664			2436034	1927013	1993773	1484752	1138748	105	559210	383088	176122	12481	0	35630	107945	1423	1677	14558	2408	100271	977	0	283	16790	56853	3094	59947	2859	18114	1301	475753	403061	72692	1849	0	484
90	1990	90	140000000	0	14	0	0	ILLINOIS STATE GOVT	17	0630	88	BB	11390183			24567779	19975747	20839749	16247717	12890512	229444	6468302	4076915	2391387	63528	8439	166758	916406	45140	760814	321278	109024	834056	1994	1083	86854	14883	611654	39177	650831	0	75873	2538	5227557	4288408	939149	105697	25456	0
90	1990	90	150000000	0	15	0	0	INDIANA STATE GOVT	18	0630	88	BB	5491735			11490775	9160236	10702285	8371746	6101619	3541	3371882	2551464	820418	34850	47	107516	565265	0	0	112740	0	227636	10086	390	3987	11401	177520	0	177520	63	23119	1070	2430518	2089540	340978	67286	0	756
90	1990	90	160000000	0	16	0	0	IOWA STATE GOVT	19	0630	88	BB	2768388			6748004	5388600	5828862	4469458	3313094	0	1471464	943565	527899	12599	0	86976	334285	8813	0	85226	0	301777	8107	0	28990	13068	216909	4122	221031	6765	22313	1503	1471247	1271689	199558	65119	3487	0
90	1990	90	170000000	0	17	0	0	KANSAS STATE GOVT	20	0630	88	BB	2461996			5163121	4187358	4386085	3410322	2668998	32132	1281639	872604	409035	49988	815	70313	224420	0	450	55985	7064	158217	2581	90	12746	9724	97441	5837	103278	3814	24797	1187	1067231	856769	210462	43159	0	86620
90	1990	90	180000000	0	18	0	0	KENTUCKY STATE GOVT	21	0630	88	BB	3679999			8655785	6849254	7346682	5540151	4260691	303332	1911186	1087582	823604	50221	309	187573	360127	11124	0	13898	200352	272663	1907	435	75407	11038	149099	5361	154460	1900	25237	2279	1489768	1210285	279483	66855	2994	213893
90	1990	90	190000000	0	19	0	0	LOUISIANA STATE GOVT	22	0630	88	BB	4288863			10190150	7775031	8924325	6509206	4086693	46564	2035464	1262887	772577	42591	1409	176082	399287	22550	35512	68227	26919	393290	2046	105	259111	11542	72029	8115	80144	3273	35914	1155	1131134	737156	393978	51179	0	429062
90	1990	90	200000000	0	20	0	0	MAINE STATE GOVT	23	0630	88	BB	1203840			3265525	2569244	2848016	2151735	1560869	31956	773290	508980	264310	34438	0	47217	137650	1467	525	43013	0	98484	1913	382	2445	10849	47982	6889	54871	0	27034	990	638220	580562	57658	8900	10019	0
90	1990	90	210000000	0	21	0	0	MARYLAND STATE GOVT	24	0630	88	BB	4657904			12305971	10117731	10444537	8256297	6450139	170107	2712026	1571866	1140160	26453	1379	141741	449731	3022	112391	59789	345654	237200	332	11	5403	8625	146591	8631	155222	0	66426	1181	3156961	2864409	292552	81560	71478	0
90	1990	90	220000000	0	22	0	0	MASSACHUSETTS STATE GOVT	25	0630	88	BB	5979982			17229003	13629297	15773724	12174018	9369108	2063	2851799	1956467	895332	71624	9596	273014	301954	31749	0	150769	56626	415434	1171	670	19136	4845	255293	64202	319495	0	67484	2633	5780923	4909728	871195	276447	42442	0
90	1990	90	230000000	0	23	0	0	MICHIGAN STATE GOVT	26	0930	88	BB	9217998			23411174	18723372	19707692	15019890	11343403	325512	4414223	3187651	1226572	121943	0	78647	739712	20627	0	255339	10304	674269	11745	230	13737	39357	479479	29554	509033	15625	66687	17855	5742605	3927004	1815601	124402	0	45570
90	1990	90	240000000	0	24	0	0	MINNESOTA STATE GOVT	27	0630	88	BB	4296166			13236031	10845418	10991402	8600789	6819254	7762	2965764	1869521	1096243	55824	0	122486	461339	2090	44432	153014	257058	459874	481	0	2637	30574	319051	19940	338991	0	81550	5641	3358490	2876636	481854	25250	38	2076
90	1990	90	250000000	0	25	0	0	MISSISSIPPI STATE GOVT	28	0630	88	BB	2580352			5411479	3906686	4523134	3018341	2395876	74393	1568582	1088620	479962	33114	31	87813	308101	0	0	50903	0	146256	2213	0	43128	8849	61410	6461	67871	1528	22556	111	550376	430391	119985	10711	0	45558
90	1990	90	260000000	0	26	0	0	MISSOURI STATE GOVT	29	0630	88	BB	5081736			9344463	7524873	8012097	6192507	4939169	11952	2508575	1898837	609738	23715	0	152534	355094	0	65	78330	0	362857	2427	1296	61718	17101	198803	14114	212917	9183	53850	4365	2012061	1790590	221471	41978	0	35
90	1990	90	270000000	0	27	0	0	MONTANA STATE GOVT	30	0630	88	BB	800202			2270147	1707529	1828981	1266363	857685	103609	182574	0	182574	13239	0	26430	112052	156	11308	12460	6929	92088	1619	18628	790	19272	36728	2066	38794	1335	11610	40	359959	279643	80316	9049	0	95740
90	1990	90	280000000	0	28	0	0	NEBRASKA STATE GOVT	31	0630	88	BB	1571477			3074319	2376399	2855533	2157613	1512928	1932	827358	508047	319311	16118	7212	34141	209278	701	2452	38284	11125	107091	241	0	4660	7863	56119	3264	59383	0	22284	12660	567515	495567	71948	3669	2634	2729
90	1990	90	290000000	0	29	0	0	NEVADA STATE GOVT	32	0630	88	BB	1075022			3267898	2887229	2270261	1889592	1583282	26474	1356644	802007	554637	14598	317665	53244	112094	0	3969	48088	4979	163452	20	63902	6204	5860	67300	4523	71823	0	13000	2643	0	0	0	13837	0	22875
90	1990	90	300000000	0	30	0	0	NEW HAMPSHIRE STATE GOVT	33	0630	88	BB	1082577			1947578	1517436	1563311	1133169	595299	6273	271158	0	271158	11526	1509	36450	81148	10350	8194	38142	83839	94388	2080	543	5607	5771	50758	7307	58065	2719	16943	2660	167980	41391	126589	25485	29856	159
90	1990	90	310000000	0	31	0	0	NEW JERSEY STATE GOVT	34	0630	88	BB	7712333			22759858	18974250	18300448	14514840	10433910	16762	5443974	3291359	2152615	53402	228784	172709	413722	7944	1054183	202596	19275	634233	3748	68272	131236	10478	337193	26239	363432	1053	52774	3240	4075142	2952046	1123096	202737	61062	0
90	1990	90	320000000	0	32	0	0	NEW MEXICO STATE GOVT	35	0630	88	BB	1490337			4787154	3949888	4072477	3235211	2014040	24412	1135987	835989	299998	17057	19	44784	164556	837	5455	17793	49497	128340	280	140	1455	7671	100792	3894	104686	90	13524	494	422703	360971	61732	9908	0	292690
90	1990	90	330000000	0	33	0	0	NEW YORK STATE GOVT	36	0331	88	BB	17941309			64359774	47223519	52441281	35305026	28614593	0	9368008	6002896	3365112	190431	813	699529	543548	78414	1092451	543346	216580	918160	33701	70	21424	27081	539017	65000	604017	41489	185928	4450	17174585	15289156	1885429	525597	628243	0
90	1990	90	340000000	0	34	0	0	NORTH CAROLINA STATE GOVT	37	0630	88	BB	6480594			14625482	11737050	12345208	9456776	7864737	99342	3192321	1772911	1419410	150582	0	178219	793490	0	252817	15315	28987	485763	2850	4480	132668	13573	223638	37699	261337	0	69572	1283	4002778	3390390	612388	82993	0	1540
90	1990	90	350000000	0	35	0	0	NORTH DAKOTA STATE GOVT	38	0630	88	BB	655331			1819069	1356799	1628660	1166390	677112	2129	380497	230973	149524	5469	4922	17848	67007	0	11489	15184	27605	60230	249	182	557	5268	38336	2832	41168	0	12791	15	152449	105687	46762	2231	0	79576
90	1990	90	360000000	0	36	0	0	OHIO STATE GOVT	39	0630	88	BB	10798552			28771360	23787396	19968209	14984245	11436367	8034	5751939	3589092	2162847	66486	0	255149	970933	13642	637335	219302	0	841251	32607	0	230230	21895	395313	16087	411400	694	140737	3688	4768731	4125303	643428	56944	0	9468
90	1990	90	370000000	0	37	0	0	OKLAHOMA STATE GOVT	40	0630	88	BB	3167057			7223144	5836488	5977475	4590819	3476859	0	1540705	844475	696230	54333	14	98842	330960	8331	13463	72904	117383	362550	2602	4167	31236	12149	266136	8500	274636	4	34339	3417	1096803	1000883	95920	67178	4522	395292
90	1990	90	380000000	0	38	0	0	OREGON STATE GOVT	41	0630	88	BB	2741297			8215514	6548043	5829792	4162321	2785890	197	393608	0	393608	10819	72	56859	235870	4881	7282	77825	0	347581	1600	1519	4291	22328	216600	14716	231316	6982	77319	2226	1974430	1826646	147784	14003	3829	52242
90	1990	90	390000000	0	39	0	0	PENNSYLVANIA STATE GOVT	42	0630	88	BB	11845752			27388205	22054687	21950666	16617148	13219655	171625	6547274	4224983	2322291	139989	468	352261	745253	9145	556447	216852	301876	1508747	11182	44	603007	39456	431627	42948	474575	31289	344048	5146	4315445	3220667	1094778	474694	201870	0
90	1990	90	400000000	0	40	0	0	RHODE ISLAND STATE GOVT	44	0630	88	BB	996408			3062198	2351389	2484422	1773613	1233305	9626	644509	397426	247083	10834	156	37167	72997	12153	72554	38489	2733	56091	246	104	3615	1460	39951	0	39951	130	10027	558	495411	426583	68828	23051	4558	0
90	1990	90	410000000	0	41	0	0	SOUTH CAROLINA STATE GOVT	45	0630	88	BB	3412096			8852303	7034145	6930265	5112107	3934383	9559	2136604	1447851	688753	113718	12768	94199	358234	0	33422	29540	46872	207693	8013	11577	25531	10636	76987	12026	89013	0	43948	18975	1531106	1380180	150926	35356	14065	0
90	1990	90	420000000	0	42	0	0	SOUTH DAKOTA STATE GOVT	46	0630	88	BB	698165			1507131	1049731	1309724	852324	500093	0	402651	249691	152960	9297	0	24972	80182	608	1117	13518	23266	43576	214	130	694	8280	19904	1275	21179	0	13040	39	30714	0	30714	14574	0	8578
90	1990	90	430000000	0	43	0	0	TENNESSEE STATE GOVT	47	0630	88	BB	4822437			9182699	6662596	7987822	5467719	4245024	0	3268457	2343908	924549	62994	0	133312	630090	0	6628	80187	11338	429511	1459	0	196326	16267	150945	21279	172224	5194	35712	2329	434990	102954	332036	35277	52897	1537
90	1990	90	440000000	0	44	0	0	TEXAS STATE GOVT	48	0831	88	BB	16667022			31236702	24701264	25959258	19423820	14716513	0	11845836	7625401	4220435	335170	23	524901	1515453	0	198071	431579	1215238	1651675	18595	4863	608282	32297	713023	55771	768794	5617	202690	10537	0	0	0	131148	0	1087854
90	1990	90	450000000	0	45	0	0	UTAH STATE GOVT	49	0630	88	BB	1689372			4312917	3310454	3529884	2527421	1767991	282	915027	707114	207913	16206	0	32364	132475	0	4616	22252	0	73996	420	0	0	16112	41664	6113	47777	0	9159	528	740997	646830	94167	7593	0	30096
90	1990	90	460000000	0	46	0	0	VERMONT STATE GOVT	50	0630	88	BB	549763			1593336	1199425	1432717	1038806	665743	348	321034	136029	185005	14213	0	17473	53578	197	11226	12031	76287	52784	377	210	653	4090	37165	2088	39253	0	6493	1708	278032	250904	27128	3067	7989	0
90	1990	90	470000000	0	47	0	0	VIRGINIA STATE GOVT	51	0630	88	BB	6036909			13608679	11318201	11630288	9339810	6600489	16695	2643757	1353076	1290681	83607	90	178619	621914	0	100657	16251	289543	367860	5365	44	22496	17458	246870	17195	264065	0	56048	2384	3388357	3082187	306170	63063	89741	1556
90	1990	90	480000000	0	48	0	0	WASHINGTON STATE GOVT	53	0630	88	BB	4639893			15094818	12793257	11495916	9194355	7423096	1103601	5564180	4470930	1093250	113318	39	92701	483546	10449	166810	138659	87728	391071	7759	179	7298	26530	173027	17812	190839	14117	141849	2500	0	0	0	29713	265274	69257
90	1990	90	490000000	0	49	0	0	WEST VIRGINIA STATE GOVT	54	0630	88	BB	1830215			4457672	3509395	3814029	2865752	2229745	1499	1192642	764523	428119	8572	31	52068	208625	11517	9972	32358	104976	123705	5824	0	4000	12081	74184	2164	76348	8321	16859	272	738500	516858	221642	6927	3780	162692
90	1990	90	500000000	0	50	0	0	WISCONSIN STATE GOVT	55	0630	88	BB	4822388			15338074	12892523	10975407	8529856	6557746	43437	2997869	1983828	1014041	39797	647	76882	529159	826	225931	140799	0	334392	183	492	5337	36400	161918	16269	178187	6	105716	8071	3061458	2624896	436562	92203	18587	868
90	1990	90	510000000	0	51	0	0	WYOMING STATE GOVT	56	0630	88	BB	465101			1901853	1375488	1656696	1130331	611613	75823	216866	162267	54599	1125	0	10494	37453	149	0	5378	0	62698	0	0	2071	14628	41988	717	42705	1560	1491	243	0	0	0	2202	0	254024
89	1989	89	10000000	0	1	0	0	ALABAMA STATE GOVT	1	0930	88	BB	4023844			8278467	6461506	6917814	5100853	3662563	85964	1916314	982170	934144	105596	65	139421	287012	4419	261486	69442	66703	296931	2717	0	76149	12739	122316	9180	131496	1283	72547	0	1279138	1063321	215817	11469	11013	61734
89	1989	89	20000000	0	2	0	0	ALASKA STATE GOVT	2	0630	88	BB	541983			5112848	4505551	4416552	3809255	1410330	89713	80954	0	80954	11819	631	19391	36943	0	2084	9061	1025	80109	1563	316	929	12207	19462	650	20112	0	44982	0	459686	0	459686	669	0	698850
89	1989	89	30000000	0	3	0	0	ARIZONA STATE GOVT	4	0630	88	BB	3535183			7577644	6385398	6214251	5022005	4060582	191877	2470297	1841918	628379	40544	852	90599	336894	10058	98903	50529	0	260957	3154	29	3952	12484	197255	7220	204475	0	24848	12015	1113371	913344	200027	24080	0	0
89	1989	89	40000000	0	4	0	0	ARKANSAS STATE GOVT	5	0630	88	BB	2342656			4299848	3268587	3770875	2739614	2172464	6036	1179715	797345	382370	23130	0	60100	218913	16292	0	63935	0	162884	1463	288	7866	16047	99610	2197	101807	6321	28629	463	793606	681935	111671	8676	6359	14490
89	1989	89	50000000	0	5	0	0	CALIFORNIA STATE GOVT	6	0630	88	BB	28464249			81708214	66933363	64448754	49673903	41213784	2004209	16205198	12732257	3472941	128221	0	1314750	1308036	140337	39330	517280	24987	1761806	32734	73	8001	65987	1088601	75556	1164157	51377	433697	5780	20878208	15815364	5062844	335083	0	29280
89	1989	89	60000000	0	6	0	0	COLORADO STATE GOVT	8	0630	88	BB	3262281			6966623	5681039	5427819	4142235	2903821	8520	1241925	750960	490965	21168	782	84704	303554	8522	3707	60370	8158	168883	2507	51	3460	34607	82500	7353	89853	0	30807	7598	1444030	1272854	171176	16237	0	13787
89	1989	89	70000000	0	7	0	0	CONNECTICUT STATE GOVT	9	0630	88	BB	3271953			9044649	7377050	7884422	6216823	4808456	12	3057099	2067680	989419	34200	17334	175898	317504	61453	260656	95203	27171	246436	5859	601	7086	2884	168698	21995	190693	0	34422	4891	1250690	450737	799953	188679	65540	0
89	1989	89	80000000	0	8	0	0	DELAWARE STATE GOVT	10	0630	88	BB	647622			2256515	1943757	2031559	1718801	1130196	0	158817	0	158817	4936	0	34601	62833	81	17204	12117	27045	329958	602	103	195862	923	23475	1549	25024	3422	103515	507	582796	427396	155400	15723	41692	0
89	1989	89	100000000	0	10	0	0	FLORIDA STATE GOVT	12	0630	88	BB	12306395			22159704	18533671	19288967	15662934	12455553	259858	9878661	7637957	2240704	456476	2573	250144	752013	106420	227616	333293	112169	770546	23265	8300	25000	12566	427461	71550	499011	15277	167858	19269	725364	0	725364	190282	570289	60553
89	1989	89	110000000	0	11	0	0	GEORGIA STATE GOVT	13	0630	88	BB	6316142			11898052	9192316	10143738	7438002	6347203	22647	2812473	2026098	786375	115670	0	157074	425704	0	0	87927	0	185198	1963	0	22198	16052	77634	18727	96361	0	31673	16951	3257060	2732045	525015	37326	18196	0
89	1989	89	120000000	0	12	0	0	HAWAII STATE GOVT	15	0630	88	BB	1079828			4040572	3531579	3489788	2980795	2217039	0	1315214	1024978	290236	38609	0	35093	51292	0	64846	24413	75983	33832	0	0	1262	212	19160	0	19160	2410	10715	73	856103	768004	88099	6675	5215	0
89	1989	89	130000000	0	13	0	0	IDAHO STATE GOVT	16	0630	88	BB	985664			2218682	1729992	1803530	1314840	1035025	78	521382	346636	174746	12443	0	35508	105175	1546	1593	16329	2152	93036	964	0	265	15093	55743	3011	58754	2488	14440	1032	418295	346674	71621	1853	0	381
89	1989	89	140000000	0	14	0	0	ILLINOIS STATE GOVT	17	0630	88	BB	11390183			22243147	17955167	18933727	14645747	11760588	229010	5997812	3899903	2097909	65367	8439	255057	724256	42186	659349	236689	106566	840635	1721	965	79302	14279	639375	35535	674910	0	66838	2620	4583081	3510059	1073022	95764	14286	0
89	1989	89	150000000	0	15	0	0	INDIANA STATE GOVT	18	0630	88	BB	5491735			10733223	8621571	9849648	7737996	5902572	3189	3390994	2580664	810330	36760	47	103436	557084	0	0	113003	0	219277	7584	312	4161	11594	174540	0	174540	93	19383	1610	2226922	1944900	282022	61203	0	987
89	1989	89	160000000	0	16	0	0	IOWA STATE GOVT	19	0630	88	BB	2768388			6450331	5157749	5523341	4230759	3167409	0	1443362	931743	511619	12559	0	84878	311077	10928	0	92177	0	278998	7656	0	26597	11935	201441	3911	205352	4651	19620	3187	1375258	1172573	202685	66510	3281	0
89	1989	89	170000000	0	17	0	0	KANSAS STATE GOVT	20	0630	88	BB	2461996			4629641	3735627	4043362	3149348	2496343	30291	1159738	806230	353508	47776	795	69402	171113	0	736	57457	6229	138607	2111	201	12438	9818	80769	5950	86719	3089	23300	931	1042674	844369	198305	45310	0	79723
89	1989	89	180000000	0	18	0	0	KENTUCKY STATE GOVT	21	0630	88	BB	3679999			8063443	6340664	6937758	5214979	4072935	281890	1872719	1045201	827518	49134	276	208032	356217	10403	0	14193	189263	244360	1907	498	69352	10983	127365	7699	135064	1808	22901	1847	1422510	1111707	310803	53397	2994	195065
89	1989	89	190000000	0	19	0	0	LOUISIANA STATE GOVT	22	0630	88	BB	4288863			9558235	7448773	8378394	6268932	3969193	28068	2069706	1306293	763413	54740	3853	176994	375219	20215	34388	72791	25213	401715	2118	105	262508	10849	77795	7695	85490	2716	36834	1095	1021427	676843	344584	36743	0	411534
89	1989	89	200000000	0	20	0	0	MAINE STATE GOVT	23	0630	88	BB	1203840			3164260	2493022	2772083	2100845	1590423	28479	774754	517068	257686	37154	0	36621	127149	1656	14977	40129	0	96364	1928	387	2112	11185	54676	6072	60748	0	19056	948	667596	571263	96333	10255	12975	0
89	1989	89	210000000	0	21	0	0	MARYLAND STATE GOVT	24	0630	88	BB	4657904			11500861	9512509	9947388	7959036	6195976	163225	2640580	1507053	1133527	26999	1602	131337	439682	3080	109557	63500	357770	245738	366	17	4625	8951	145483	8300	153783	0	76346	1650	2986307	2655228	331079	60175	81024	0
89	1989	89	220000000	0	22	0	0	MASSACHUSETTS STATE GOVT	25	0630	88	BB	5979982			16046866	12842713	14781754	11577601	9118183	1188	3027564	2083944	943620	76308	9701	301552	306871	32666	0	158626	57896	308785	1632	808	15946	4695	190016	46880	236896	0	46504	2304	5476010	4286689	1189321	258560	46076	0
89	1989	89	230000000	0	23	0	0	MICHIGAN STATE GOVT	26	0930	88	BB	9217998			22706755	17969456	19275003	14537704	11124073	332290	4329932	3127695	1202237	127851	0	76601	695396	20801	0	267077	14511	652445	12100	70	12629	40593	464686	39365	504051	14034	53033	15935	5651191	3789065	1862126	102989	0	40541
89	1989	89	240000000	0	24	0	0	MINNESOTA STATE GOVT	27	0630	88	BB	4296166			12392822	10206395	10261777	8075350	6400520	7922	2952207	1776087	1176120	55001	0	120639	453187	2511	98564	159081	287137	422085	510	0	3585	29363	295466	14838	310304	0	72092	6231	2984608	2496790	487818	27290	2	6406
89	1989	89	250000000	0	25	0	0	MISSISSIPPI STATE GOVT	28	0630	88	BB	2580352			5019882	3695902	4188176	2864196	2277058	269	1520385	1040917	479468	32590	407	101299	292360	0	0	52812	0	154024	2352	0	47398	7745	61564	5880	67444	1635	27342	108	542994	400207	142787	14303	0	45083
89	1989	89	260000000	0	26	0	0	MISSOURI STATE GOVT	29	0630	88	BB	5081736			8702635	7067229	7432769	5797363	4685374	11241	2365602	1765638	599964	23589	0	145438	349576	0	647	80714	0	346359	2430	1127	58237	14937	194114	12949	207063	8293	50101	4171	1931570	1688344	243226	28853	0	26
89	1989	89	270000000	0	27	0	0	MONTANA STATE GOVT	30	0630	88	BB	800202			2086919	1550495	1626622	1090198	727969	36569	179330	0	179330	13268	0	29102	107035	131	11484	11916	6394	80410	1455	13352	827	19272	32070	2060	34130	1314	10021	39	321678	265538	56140	10092	0	85457
89	1989	89	280000000	0	28	0	0	NEBRASKA STATE GOVT	31	0630	88	BB	1571477			2863543	2225517	2677849	2039823	1449994	4118	781194	490812	290382	16241	7424	42103	173288	709	1664	40090	8863	101561	253	0	4640	7967	51886	3202	55088	0	21302	12311	554724	474100	80624	3777	2336	2284
89	1989	89	290000000	0	29	0	0	NEVADA STATE GOVT	32	0630	88	BB	1075022			2800477	2455402	1972384	1627309	1356233	15838	1177523	698910	478613	13882	277557	45065	103885	0	3678	30041	4505	156895	21	56116	4050	6733	69423	3980	73403	0	14105	2467	0	0	0	5591	0	386
89	1989	89	300000000	0	30	0	0	NEW HAMPSHIRE STATE GOVT	33	0630	88	BB	1082577			1840110	1442129	1492175	1094194	613232	9857	268582	0	268582	11527	1478	35484	87978	10366	8383	31438	81928	86156	702	538	4864	5483	48259	5011	53270	2594	16265	2440	188260	36255	152005	30977	29253	147
89	1989	89	310000000	0	31	0	0	NEW JERSEY STATE GOVT	34	0630	88	BB	7712333			21868957	18400208	17458814	13990065	10501352	24926	5330708	3155955	2174753	53485	222567	233040	422616	8223	997338	212173	25311	656704	3847	69269	152615	8006	343232	27429	370661	2472	46608	3226	4205891	2896266	1309625	204343	78780	0
89	1989	89	320000000	0	32	0	0	NEW MEXICO STATE GOVT	35	0630	88	BB	1490337			4598205	3803522	3932091	3137408	1892961	275	1077544	800580	276964	17320	76	41979	141053	2176	5832	18332	50196	126634	256	123	2838	8477	99313	3980	103293	72	11020	555	425781	349239	76542	6556	0	256171
89	1989	89	330000000	0	33	0	0	NEW YORK STATE GOVT	36	0331	88	BB	17941309			60678362	44897641	48460725	32680004	26576039	0	8663676	5749616	2914060	144576	870	582240	488730	82224	1031927	381099	202394	752082	29414	1888	20686	28891	419881	60916	480797	34013	152835	3558	15853298	13844385	2008913	511979	795004	0
89	1989	89	340000000	0	34	0	0	NORTH CAROLINA STATE GOVT	37	0630	88	BB	6480594			13532556	10821467	11556432	8845343	7369389	86892	2916047	1701833	1214214	147010	0	187502	609625	0	226481	15684	27912	473153	2658	4051	122598	13299	232410	39015	271425	0	57827	1295	3820026	3030765	789261	71747	0	1524
89	1989	89	350000000	0	35	0	0	NORTH DAKOTA STATE GOVT	38	0630	88	BB	655331			1757031	1298664	1575639	1117272	666140	1135	378918	222805	156113	5507	1833	14433	72057	15	12139	15267	34862	56973	250	150	572	4035	37158	2543	39701	241	11675	349	147957	105524	42433	1658	0	79499
89	1989	89	360000000	0	36	0	0	OHIO STATE GOVT	39	0630	88	BB	10798552			27470631	23055534	18654913	14239816	10807392	13228	5400602	3424885	1975717	65848	0	252271	812682	12825	608754	223337	0	787769	19441	0	221633	14888	378554	14643	393197	914	134193	3503	4540002	3809492	730510	56992	0	8799
89	1989	89	370000000	0	37	0	0	OKLAHOMA STATE GOVT	40	0630	88	BB	3167057			7011041	5541408	5846946	4377313	3312359	0	1501553	777825	723728	54633	12	142604	315462	6332	13357	79410	111918	343603	3007	5596	32634	11593	249569	7274	256843	3	28699	5228	1045467	932616	112851	35983	4470	371573
89	1989	89	380000000	0	38	0	0	OREGON STATE GOVT	41	0630	88	BB	2741297			6766982	5245228	5442564	3920810	2586262	183	363268	0	363268	10839	114	55904	210117	4664	8831	72799	0	292535	1568	663	3936	25779	176837	14355	191192	7084	60376	1937	1883140	1725324	157816	8983	699	37454
89	1989	89	390000000	0	39	0	0	PENNSYLVANIA STATE GOVT	42	0630	88	BB	11845752			25744490	20702508	20955175	15913193	12692593	147015	6368268	4085875	2282393	137360	119	335229	737608	9691	541116	223903	297367	1284556	11242	24	538379	38867	429317	45024	474341	28616	187841	5246	4227763	3058526	1169237	446708	218283	0
89	1989	89	400000000	0	40	0	0	RHODE ISLAND STATE GOVT	44	0630	88	BB	996408			2959529	2294231	2372379	1707081	1159113	8590	580077	394446	185631	7324	183	32709	50273	10943	49917	31965	2317	45892	241	95	3415	944	31959	0	31959	129	8609	500	499084	421460	77624	19360	5893	0
89	1989	89	410000000	0	41	0	0	SOUTH CAROLINA STATE GOVT	45	0630	88	BB	3412096			8063604	6522019	6323530	4781945	3718568	7990	1997468	1349299	648169	109854	12101	94351	328304	0	32362	30523	40674	195328	9532	14899	22242	10487	72422	9864	82286	0	40700	15182	1468437	1248058	220379	35986	13359	0
89	1989	89	420000000	0	42	0	0	SOUTH DAKOTA STATE GOVT	46	0630	88	BB	698165			1410871	977821	1221158	788108	472409	0	379435	233529	145906	9018	0	23817	76356	791	617	13598	21709	44137	191	163	776	7924	22988	1175	24163	0	10364	556	26490	0	26490	13099	0	9248
89	1989	89	430000000	0	43	0	0	TENNESSEE STATE GOVT	47	0630	88	BB	4822437			8325303	6046631	7457227	5178555	4066459	0	3083461	2236898	846563	62781	0	124311	534841	0	30545	81834	12251	399929	1425	0	176438	13409	152163	19612	171775	1302	32722	2858	467008	95463	371545	43613	54344	1588
89	1989	89	440000000	0	44	0	0	TEXAS STATE GOVT	48	0831	88	BB	16667022			29389228	23749949	24010274	18370995	13974361	0	10962405	6947264	4015141	319646	83	441550	1500551	0	196892	428382	1128037	1734888	19940	6046	700621	33531	693860	59190	753050	5553	205447	10700	0	0	0	104880	0	1172188
89	1989	89	450000000	0	45	0	0	UTAH STATE GOVT	49	0630	88	BB	1689372			3897116	2951220	3271489	2325593	1623563	322	882395	666494	215901	16742	0	42084	130082	0	3872	23121	0	72420	402	0	0	15810	40578	5870	46448	0	9229	531	633380	541173	92207	4416	0	30630
89	1989	89	460000000	0	46	0	0	VERMONT STATE GOVT	50	0630	88	BB	549763			1529831	1146694	1349367	966230	634459	400	309904	132936	176968	14563	0	19384	43896	197	13491	11675	73762	48825	371	191	600	4304	33411	1877	35288	0	6424	1647	251647	213337	38310	4020	17126	0
89	1989	89	470000000	0	47	0	0	VIRGINIA STATE GOVT	51	0630	88	BB	6036909			13095567	10871175	11199567	8975175	6621017	15747	2607580	1289516	1318064	95589	129	190282	612408	0	106019	16535	297102	373296	5138	36	20295	16877	254596	19785	274381	0	54200	2369	3454363	3106916	347447	44678	100617	1516
89	1989	89	480000000	0	48	0	0	WASHINGTON STATE GOVT	53	0630	88	BB	4639893			13506776	11265978	10258162	8017364	6510602	1006528	4897079	3914815	982264	102851	56	90673	454144	9482	155011	129704	40343	353857	10911	204	6969	27102	164747	16363	181110	12860	112256	2445	0	0	0	17328	176894	58916
89	1989	89	490000000	0	49	0	0	WEST VIRGINIA STATE GOVT	54	0630	88	BB	1830215			3984804	3152156	3338629	2505981	1912859	1801	969431	578610	390821	8439	37	49627	171217	13120	12237	33017	103127	123067	5413	5	5599	10426	70748	0	70748	11693	17508	1675	673907	467420	206487	5022	3938	135693
89	1989	89	500000000	0	50	0	0	WISCONSIN STATE GOVT	55	0630	88	BB	4822388			13131596	10821518	10495827	8185749	6407675	45132	2902667	1888070	1014597	39713	653	76693	517670	0	234264	145604	0	310188	232	87	5623	36033	155421	15745	171166	5	89199	7843	3024479	2576112	448367	98012	17660	898
89	1989	89	510000000	0	51	0	0	WYOMING STATE GOVT	56	0630	88	BB	465101			1843275	1335790	1607868	1100383	581971	80254	206558	152514	54044	1156	0	9809	38773	241	0	4065	0	61714	0	0	2233	13973	41723	780	42503	1535	1226	244	0	0	0	1704	0	231741
88	1988	88	10000000	0	1	0	0	ALABAMA STATE GOVT	1	0930	86	BB	3991569			8022030	6276588	6503697	4758255	3374056	72965	1825240	927750	897490	97869	59	138497	275750	0	251884	71575	61856	280666	2278	0	82311	11632	107933	10021	117954	1241	65250	0	1107116	929459	177657	15393	12073	60603
88	1988	88	20000000	0	2	0	0	ALASKA STATE GOVT	2	0630	86	BB	544268			5158039	4411270	4606041	3859272	1251021	96225	81710	0	81710	12111	0	23661	33676	0	2024	8879	1359	72234	1632	302	892	12678	18358	600	18958	0	37772	0	181836	449	181387	361	0	818655
88	1988	88	30000000	0	3	0	0	ARIZONA STATE GOVT	4	0630	86	BB	3308262			6868489	5846524	5573240	4551275	3722112	138240	2290007	1706342	583665	40954	799	72433	314928	10145	91999	52407	0	257043	1624	31	3801	13293	190519	6899	197418	0	23686	17190	1005844	857710	148134	30978	0	0
88	1988	88	40000000	0	4	0	0	ARKANSAS STATE GOVT	5	0630	86	BB	2331984			3958560	3012499	3447908	2501847	2021518	5581	1147721	777073	370648	24229	0	44416	216965	20555	0	64483	0	125078	568	326	7722	16039	68718	4498	73216	6094	20736	377	713101	596899	116202	5745	7283	16302
88	1988	88	50000000	0	5	0	0	CALIFORNIA STATE GOVT	6	0630	86	BB	27102237			73227247	60190836	56682308	43645897	36073563	1880708	14542515	11515266	3027249	128720	0	1152508	1290830	129544	48662	252995	23990	1670571	31412	217	8124	53998	1062730	73458	1136188	64783	370620	5229	17646164	12864291	4781873	307460	0	26145
88	1988	88	60000000	0	6	0	0	COLORADO STATE GOVT	8	0630	86	BB	3237450			6527434	5337207	5026892	3836665	2725767	6083	1214576	724300	490276	21965	592	82224	300032	8517	6317	63835	6794	159078	2463	49	3428	31060	82358	6259	88617	0	27826	5635	1306699	1159923	146776	13175	0	15330
88	1988	88	70000000	0	7	0	0	CONNECTICUT STATE GOVT	9	0630	86	BB	3223740			8109863	6766999	7018807	5675943	4373471	12	2918643	1983977	934666	31526	16245	150968	302170	62505	254826	87198	29228	248013	5894	84	6784	2738	175191	21857	197048	0	31059	4406	953243	352031	601212	176852	76708	0
88	1988	88	80000000	0	8	0	0	DELAWARE STATE GOVT	10	0630	86	BB	627559			2013762	1721371	1821805	1529414	996355	0	144836	0	144836	5023	0	25188	59390	81	16726	12465	25963	305475	628	131	180583	849	22837	1617	24454	3323	95025	482	497105	377782	119323	11479	36166	0
88	1988	88	100000000	0	10	0	0	FLORIDA STATE GOVT	12	0630	86	BB	11667505			19392851	16157061	16894244	13658454	11491278	222918	9144286	6862627	2281659	453229	2593	316325	785829	119719	217846	340100	46018	685279	22987	8111	22086	12176	377858	71308	449166	14428	142621	13704	624032	0	624032	177168	562572	75023
88	1988	88	110000000	0	11	0	0	GEORGIA STATE GOVT	13	0630	86	BB	6084666			10892340	8403534	9277960	6789154	5782247	20309	2628575	1856625	771950	118912	0	150312	411706	0	0	91020	0	179259	1720	0	20335	15988	75107	17631	92738	0	31199	17279	2870740	2391771	478969	54204	16642	0
88	1988	88	120000000	0	12	0	0	HAWAII STATE GOVT	15	0630	86	BB	1051762			3619289	3121827	3127352	2629890	2039375	0	1294497	919796	374701	133824	0	38876	49806	0	63587	21318	67290	29709	0	0	881	212	18411	0	18411	2312	7823	70	703647	625594	78053	7314	4208	0
88	1988	88	130000000	0	13	0	0	IDAHO STATE GOVT	16	0630	86	BB	990224			1929193	1493801	1566375	1130983	906257	80	490889	328453	162436	9160	0	36131	95204	2296	1323	16253	2069	70344	1002	0	457	15359	31659	3104	34763	2435	15728	600	342343	280991	61352	1926	0	675
88	1988	88	140000000	0	14	0	0	ILLINOIS STATE GOVT	17	0630	86	BB	11387257			20549230	16537288	17850468	13838526	11078693	231191	5802525	3677354	2125171	67843	8495	187001	701971	49975	757202	249988	102696	814621	1985	1023	75261	14278	619767	34015	653782	0	66053	2239	4134814	3161110	973704	82502	13040	0
88	1988	88	150000000	0	15	0	0	INDIANA STATE GOVT	18	0630	86	BB	5454108			9744252	7752472	8941796	6950016	5311824	23707	3018823	2361910	656913	35705	14	103489	401452	0	0	116253	0	178452	9958	291	5043	12036	129288	0	129288	96	19762	1978	2025623	1764498	261125	64544	0	675
88	1988	88	160000000	0	16	0	0	IOWA STATE GOVT	19	0630	86	BB	2791970			5821344	4684396	4940337	3803389	2849226	0	1313106	859033	454073	12645	0	81033	266094	11093	0	83208	0	251363	7666	0	12090	11696	184489	9380	193869	4784	19534	1724	1222856	1064816	158040	58932	2969	0
88	1988	88	170000000	0	17	0	0	KANSAS STATE GOVT	20	0630	86	BB	2432619			4390432	3537886	3876719	3024173	2445284	29280	1131923	775633	356290	47304	767	72269	170035	0	704	59659	5552	135926	1727	18	11505	9561	78339	6043	84382	3471	24345	917	1021838	826318	195520	44505	0	81812
88	1988	88	180000000	0	18	0	0	KENTUCKY STATE GOVT	21	0630	86	BB	3687809			7370900	5716151	6334484	4679735	3663591	269912	1684790	951756	733034	49285	304	147922	322736	6525	0	14842	191420	183927	1930	505	61618	10790	76672	6367	83039	4000	19045	3000	1262752	1006992	255760	49056	3108	210046
88	1988	88	190000000	0	19	0	0	LOUISIANA STATE GOVT	22	0630	86	BB	4406919			7844780	5924718	7605985	5685923	3776254	26827	2068833	1300885	767948	49848	196	184822	366798	21320	35155	74714	35095	368558	2164	105	234616	11438	76445	10335	86780	2438	30707	310	795587	575693	219894	41550	0	474899
88	1988	88	200000000	0	20	0	0	MAINE STATE GOVT	23	0630	86	BB	1170126			2908601	2274551	2582470	1948420	1505523	6237	737112	491936	245176	34008	0	33464	105779	1853	29400	40672	0	96188	1881	311	957	9715	55052	6294	61346	0	21093	885	639916	555212	84704	11913	14157	0
88	1988	88	210000000	0	21	0	0	MARYLAND STATE GOVT	24	0630	86	BB	4486957			11942369	9991784	9356478	7405893	5830888	147621	2552272	1423585	1128687	28023	1592	128103	441618	2726	95721	65494	365410	228658	360	18	4775	7445	133141	8226	141367	0	73082	1611	2745768	2432698	313070	58012	79726	0
88	1988	88	220000000	0	22	0	0	MASSACHUSETTS STATE GOVT	25	0630	86	BB	5902678			14721079	11808458	13635732	10723111	8521404	932	2913743	2021093	892650	78436	9900	248060	305517	32036	0	168479	50222	248379	1276	785	15308	5194	145000	38000	183000	0	40750	2066	5053087	3984746	1068341	254701	50562	0
88	1988	88	230000000	0	23	0	0	MICHIGAN STATE GOVT	26	0930	86	BB	9127775			21549456	16896341	18478996	13825881	10515368	278656	4064211	2919055	1145156	120085	0	43882	687308	20173	0	264541	9167	579931	11541	234	9979	41416	413715	26542	440257	15007	48862	12635	5443965	3587860	1856105	93799	0	43581
88	1988	88	240000000	0	24	0	0	MINNESOTA STATE GOVT	27	0630	86	BB	4205212			11501976	9300208	9775581	7573813	6192471	7536	2742963	1676632	1066331	55746	0	126765	391657	0	99953	156283	235927	383200	523	0	2917	25535	272876	13690	286566	0	62062	5597	3037365	2625405	411960	13610	1	7796
88	1988	88	250000000	0	25	0	0	MISSISSIPPI STATE GOVT	28	0630	86	BB	2593597			4610385	3354475	3914652	2658742	2126254	19774	1402715	1007276	395439	36257	332	76448	229060	0	0	53342	0	185431	1169	0	58384	7739	74507	6827	81334	817	35831	157	449397	353227	96170	15713	0	53224
88	1988	88	260000000	0	26	0	0	MISSOURI STATE GOVT	29	0630	86	BB	5023068			8149503	6571934	7015941	5438372	4405501	10876	2286839	1683481	603358	23891	0	155402	339738	0	1113	83214	0	337566	2392	1011	51722	14551	195344	11866	207210	7781	48649	4250	1740198	1515970	224228	28590	0	33
88	1988	88	270000000	0	27	0	0	MONTANA STATE GOVT	30	0630	86	BB	813739			2026198	1497915	1592862	1064579	714960	34958	182094	0	182094	13208	0	39510	102404	144	10494	12052	4282	73935	1558	9052	750	19213	29796	2004	31800	1220	10305	37	289968	243768	46200	8745	0	112779
88	1988	88	280000000	0	28	0	0	NEBRASKA STATE GOVT	31	0630	86	BB	1574333			2623731	2028254	2455997	1860520	1342868	3884	726593	447790	278803	15824	6507	34502	165798	673	1599	38998	14902	98465	248	0	4520	7862	50464	3104	53568	0	20538	11729	505818	432035	73783	3343	2194	2571
88	1988	88	290000000	0	29	0	0	NEVADA STATE GOVT	32	0630	86	BB	980613			2523769	2214249	1778263	1468743	1223213	11621	1048531	614545	433986	11666	256284	46446	96999	0	4419	14089	4083	147127	20	51968	5058	12425	57291	3775	61066	0	14205	2385	0	0	0	5279	0	10655
88	1988	88	300000000	0	30	0	0	NEW HAMPSHIRE STATE GOVT	33	0630	86	BB	1025053			1770787	1400657	1388324	1018194	583168	9894	256878	0	256878	11383	1398	35299	83016	10091	7074	31695	76922	82680	1664	522	4748	5252	45857	4670	50527	2774	14794	2399	175524	29844	145680	21933	36259	0
88	1988	88	310000000	0	31	0	0	NEW JERSEY STATE GOVT	34	0630	86	BB	7622159			20957215	17370843	16646749	13060377	9762360	27073	5152735	3136801	2015934	55092	209201	168138	330866	8233	1002496	221826	20082	593844	4364	52897	137789	7515	322421	25766	348187	1989	38631	2472	3739543	2557694	1181849	163117	86048	0
88	1988	88	320000000	0	32	0	0	NEW MEXICO STATE GOVT	35	0630	86	BB	1462729			4136334	3489365	3563510	2916541	1793387	3148	1013390	739904	273486	17471	81	43483	138703	2330	6004	18814	46600	127565	2	120	2112	10926	98473	3782	102255	40	12110	0	353309	303733	49576	4095	0	291880
88	1988	88	330000000	0	33	0	0	NEW YORK STATE GOVT	36	0331	86	BB	17833419			57278118	42694220	46261827	31677929	26171362	0	8379003	5510790	2868213	149069	986	489490	500180	92349	1007926	400932	227281	778359	29196	4002	24172	23791	417660	66441	484101	44433	165077	3587	15741533	13569288	2172245	459827	812640	0
88	1988	88	340000000	0	34	0	0	NORTH CAROLINA STATE GOVT	37	0630	86	BB	6321578			12726542	10407099	10546401	8226958	6843064	80370	2821701	1627672	1194029	141794	0	186833	596573	0	225244	16219	27366	456240	2650	3501	121156	12424	215513	37654	253167	0	61999	1343	3417434	2784385	633049	65740	0	1579
88	1988	88	350000000	0	35	0	0	NORTH DAKOTA STATE GOVT	38	0630	86	BB	669512			1646042	1232312	1470922	1057192	664458	1133	359128	206018	153110	5621	1619	13373	72422	2	10994	16635	32444	53537	260	119	1323	4249	32534	2375	34909	72	12605	0	155999	114234	41765	1404	0	93257
88	1988	88	360000000	0	36	0	0	OHIO STATE GOVT	39	0630	86	BB	10730268			25641815	21428655	17357889	13144729	9990514	13562	5169277	3218959	1950318	67399	0	240836	811365	13361	588233	229124	0	806389	20363	0	273225	15169	350133	13756	363889	473	130088	3182	3946715	3364689	582026	45218	0	9353
88	1988	88	370000000	0	37	0	0	OKLAHOMA STATE GOVT	40	0630	86	BB	3252735			6424611	5236342	5398374	4210105	3150072	0	1457067	756916	700151	55404	0	137207	311367	1624	13156	84457	96936	336752	3155	1717	30402	11289	244761	9489	254250	4	30726	5209	916504	832779	83725	39846	5040	386680
88	1988	88	380000000	0	38	0	0	OREGON STATE GOVT	41	0630	86	BB	2683528			6265708	4914716	4760851	3409859	2110963	2	314949	0	314949	10510	0	58730	166072	4186	5145	70306	0	298191	1518	716	3693	21804	191569	14016	205585	5309	57663	1903	1450694	1283647	167047	13647	1508	31972
88	1988	88	390000000	0	39	0	0	PENNSYLVANIA STATE GOVT	42	0630	86	BB	11782752			23823815	19081814	19435494	14693493	11825044	140865	6015886	3846585	2169301	138368	249	336488	672262	9652	486312	228881	297089	1201892	11405	19	498201	37988	419812	43222	463034	29171	156952	5122	3851875	2805432	1046443	401404	213122	0
88	1988	88	400000000	0	40	0	0	RHODE ISLAND STATE GOVT	44	0630	86	BB	977341			2721715	2128351	2244428	1651064	1123686	8021	576133	383209	192924	7755	147	30362	54763	10791	54113	33318	1675	44568	235	92	3195	959	31457	0	31457	113	8029	488	467655	388461	79194	21821	5441	0
88	1988	88	410000000	0	41	0	0	SOUTH CAROLINA STATE GOVT	45	0630	86	BB	3342758			7343741	5958962	5793863	4409084	3438186	8029	1865982	1249430	616552	107132	11085	83185	305989	0	35570	30610	42981	171023	7497	7819	20491	10021	68256	8338	76594	0	37393	11208	1345035	1141076	203959	35991	12126	0
88	1988	88	420000000	0	42	0	0	SOUTH DAKOTA STATE GOVT	46	0630	86	BB	696034			1393384	1001270	1170233	778119	476534	0	392770	262348	130422	9013	0	23480	61844	1000	586	14282	20217	38596	186	144	800	5490	21876	1300	23176	0	8000	800	26357	0	26357	10362	0	8449
88	1988	88	430000000	0	43	0	0	TENNESSEE STATE GOVT	47	0630	86	BB	4738708			7798219	5705953	6853089	4760823	3855027	0	2946730	2142276	804454	63125	0	122438	503496	0	22270	83142	9983	381598	1440	0	166504	11799	144464	15102	159566	3580	36195	2514	431770	79650	352120	33484	44628	1820
88	1988	88	440000000	0	44	0	0	TEXAS STATE GOVT	48	0831	86	BB	16561113			26658953	21522179	22495090	17358316	13425516	0	10276793	6271018	4005775	315536	133	545808	1473821	0	207836	416997	1045644	1981504	21499	3457	953201	32723	693988	53542	747530	5561	207660	9873	0	0	0	108410	0	1058809
88	1988	88	450000000	0	45	0	0	UTAH STATE GOVT	49	0630	86	BB	1662834			3690734	2900720	2994743	2204729	1602093	296	786820	589480	197340	16300	0	25286	129370	0	4728	21656	0	73204	420	0	0	14361	40349	5340	45689	0	12201	533	709174	637511	71663	3443	0	29156
88	1988	88	460000000	0	46	0	0	VERMONT STATE GOVT	50	0630	86	BB	534066			1400123	1065778	1247046	912701	616043	389	303322	123490	179832	14700	0	17175	42435	188	21066	12256	72012	47828	388	195	622	3760	33094	1954	35048	0	6445	1370	246348	201660	44688	6161	9941	0
88	1988	88	470000000	0	47	0	0	VIRGINIA STATE GOVT	51	0630	86	BB	5811700			11832640	9681562	10189775	8038697	6136607	26104	2527280	1188856	1338424	95379	111	180460	593677	0	151045	17075	300677	342380	6042	37	19263	12761	232882	22518	255400	0	46471	2406	3092250	2757868	334382	43205	94903	1668
88	1988	88	480000000	0	48	0	0	WASHINGTON STATE GOVT	53	0630	86	BB	4452720			12465160	10324079	9220287	7079206	5994964	948787	4511633	3553516	958117	102010	82	93619	435456	8882	170965	129724	17379	329349	7354	210	6434	26100	155977	16228	172205	11850	103515	1681	0	0	0	18846	140559	45790
88	1988	88	490000000	0	49	0	0	WEST VIRGINIA STATE GOVT	54	0630	86	BB	1882350			3700869	2718471	3246819	2264421	1743871	1651	924408	537499	386909	8645	372	47155	167658	13780	18013	34216	97070	108372	5758	0	3122	8553	67868	0	67868	5770	15813	1488	570885	394181	176704	6489	3580	128486
88	1988	88	500000000	0	50	0	0	WISCONSIN STATE GOVT	55	0630	86	BB	4755618			12061071	9836017	9716268	7491214	6005545	128654	2674857	1769062	905795	38555	649	78414	491323	0	149570	147284	0	297811	239	0	4738	35033	154275	14846	169121	12	80840	7828	2781336	2319967	461369	98086	17164	915
88	1988	88	510000000	0	51	0	0	WYOMING STATE GOVT	56	0630	86	BB	495633			1691118	1254500	1452656	1016038	573030	77288	203087	151047	52040	1223	0	9735	36778	258	0	4046	0	60926	0	0	2249	14189	40701	836	41537	1424	1300	227	0	0	0	1457	0	230272
87	1987	87	10000000	0	1	0	0	ALABAMA STATE GOVT	1	0930	86	BB	3991569			7085440	5570723	5962796	4448079	3231020	68640	1745095	885838	859257	97252	67	126268	262744	0	246353	72139	54434	281291	1360	0	89484	11645	104068	9665	113733	1471	63598	0	1051777	889078	162699	16674	13916	53627
87	1987	87	20000000	0	2	0	0	ALASKA STATE GOVT	2	0630	86	BB	544268			4888975	4400043	4245157	3756225	1062391	102491	81725	0	81725	12580	0	23659	32117	0	1985	9875	1509	68737	1666	249	896	9979	17688	600	18288	0	37630	29	141495	427	141068	1073	0	666870
87	1987	87	30000000	0	3	0	0	ARIZONA STATE GOVT	4	0630	86	BB	3308262			6673432	5673351	5213456	4213375	3469477	114852	2124694	1547425	577269	40819	737	79269	309534	10882	84808	51220	0	243162	2134	29	3838	12318	179582	6924	186506	0	19866	18471	961076	762128	198948	25693	0	0
87	1987	87	40000000	0	4	0	0	ARKANSAS STATE GOVT	5	0630	86	BB	2331984			3887600	2974623	3252525	2339548	1889066	5669	1081990	715636	366354	24093	0	52189	206457	20555	0	63060	0	124624	747	348	4238	13069	69443	7576	77019	7008	22027	168	650937	535317	115620	6010	3992	15130
87	1987	87	50000000	0	5	0	0	CALIFORNIA STATE GOVT	6	0630	86	BB	27102237			70394465	57700844	55943159	43249538	35849706	1668447	13801149	10934653	2866496	131319	0	1008887	1248218	113155	77764	268337	18816	1442669	31936	470	7799	55183	946287	72940	1019227	56336	265393	6325	18633054	13874104	4758950	281540	0	22847
87	1987	87	60000000	0	6	0	0	COLORADO STATE GOVT	8	0630	86	BB	3237450			6707679	5462052	4909981	3664354	2545879	7570	1200840	718646	482194	23173	534	82331	291575	8721	5679	66251	3930	141839	2436	330	2495	27971	77538	4823	82361	0	21656	4590	1158761	1034676	124085	18254	0	9694
87	1987	87	70000000	0	7	0	0	CONNECTICUT STATE GOVT	9	0630	86	BB	3223740			7516809	6287516	6809889	5580596	4280758	12	2692385	1823025	869360	32934	14884	140249	251981	65459	251238	88406	24209	245692	5937	87	9027	2622	173919	22306	196225	0	27842	3952	1076006	445319	630687	172946	93717	0
87	1987	87	80000000	0	8	0	0	DELAWARE STATE GOVT	10	0630	86	BB	627559			1990329	1709791	1710856	1430318	952009	0	138037	0	138037	5129	0	23158	77664	63	16527	12122	3374	296331	581	131	151451	833	43588	1372	44960	4368	93454	553	472749	367652	105097	12586	31169	0
87	1987	87	100000000	0	10	0	0	FLORIDA STATE GOVT	12	0630	86	BB	11667505			17394340	14492235	14435737	11533632	9846235	221959	7588541	5478278	2110263	445817	2734	254760	716019	118920	202333	330498	39182	662643	22423	6381	21642	11770	367980	58709	426689	14497	139310	19931	596434	0	596434	151653	543737	81268
87	1987	87	110000000	0	11	0	0	GEORGIA STATE GOVT	13	0630	86	BB	6084666			10240549	7898179	8631416	6289046	5323689	17801	2487090	1739304	747786	116568	0	154462	385698	0	0	91058	0	169623	1824	0	17873	13465	73123	14092	87215	0	27141	22105	2598287	2149111	449176	30289	16863	0
87	1987	87	120000000	0	12	0	0	HAWAII STATE GOVT	15	0630	86	BB	1051762			3164485	2734824	2638319	2208658	1697424	0	1040995	817525	223470	34547	0	36463	48089	0	61792	19060	23519	27802	0	0	1048	194	17604	0	17604	2510	6378	68	619886	543093	76793	5178	3563	0
87	1987	87	130000000	0	13	0	0	IDAHO STATE GOVT	16	0630	86	BB	990224			1867960	1475999	1439422	1047461	829698	138	438696	297896	140800	10079	0	32519	82227	483	1819	11954	1719	76272	1007	0	253	15194	32821	3481	36302	2155	20839	522	312644	265336	47308	1522	0	426
87	1987	87	140000000	0	14	0	0	ILLINOIS STATE GOVT	17	0630	86	BB	11387257			20632044	16522640	17276208	13166804	10429524	222432	5388013	3405309	1982704	67287	8391	178752	740786	52159	586242	251426	97661	767214	1707	987	74401	15279	579787	34593	614380	0	58541	1919	3957612	3095177	862435	81252	13001	0
87	1987	87	150000000	0	15	0	0	INDIANA STATE GOVT	18	0630	86	BB	5454108			9050566	7129008	8215399	6293841	4787287	39957	2856221	2252060	604161	34562	64	96520	397254	0	0	75761	0	146015	9730	238	4620	8000	102565	0	102565	107	19202	1553	1690595	1454886	235709	53943	0	556
87	1987	87	160000000	0	16	0	0	IOWA STATE GOVT	19	0630	86	BB	2791970			5480709	4359354	4664918	3543563	2662110	0	1245335	826107	419228	13107	0	76490	252041	0	0	77590	0	255572	8609	10793	13879	10984	176462	11554	188016	5487	14995	2809	1104834	955232	149602	53369	3000	0
87	1987	87	170000000	0	17	0	0	KANSAS STATE GOVT	20	0630	86	BB	2432619			4111811	3295728	3431202	2615119	2085635	30426	1062238	726978	335260	45450	774	64986	156753	0	765	61645	4887	126185	1395	19	10650	9335	73915	6164	80079	2756	21045	906	771540	634479	137061	31645	0	63601
87	1987	87	180000000	0	18	0	0	KENTUCKY STATE GOVT	21	0630	86	BB	3687809			6927877	5503257	5861414	4436794	3521861	251308	1569080	892042	677038	49109	286	136642	294603	5897	0	17114	173387	258045	1945	461	64685	10559	144973	6762	151735	4446	20994	3220	1188346	920968	267378	49334	2606	203142
87	1987	87	190000000	0	19	0	0	LOUISIANA STATE GOVT	22	0630	86	BB	4406919			9277946	6801899	7739180	5263133	3469209	25120	1954964	1189690	765274	52137	196	182435	357400	22048	32472	78786	39800	369550	2322	107	241685	9402	71286	13527	84813	4329	26582	310	629832	438643	191189	40167	0	449576
87	1987	87	200000000	0	20	0	0	MAINE STATE GOVT	23	0630	86	BB	1170126			2672090	2060591	2278088	1666589	1288480	8156	668494	439399	229095	33490	0	28167	97278	1582	28960	39618	0	87018	1804	272	950	9633	46657	6583	53240	0	20351	768	491545	423209	68336	19482	13785	0
87	1987	87	210000000	0	21	0	0	MARYLAND STATE GOVT	24	0630	86	BB	4486957			9682943	7915850	8412983	6645890	5187566	128523	2305755	1302463	1003292	29063	1533	120653	328335	2450	93058	66042	362158	151635	350	33	3907	7223	85544	8008	93552	0	45066	1504	2451569	2181080	270489	46892	77108	0
87	1987	87	220000000	0	22	0	0	MASSACHUSETTS STATE GOVT	25	0630	86	BB	5902678			13885534	11368512	12906054	10389032	8348322	344	2720288	1865754	854534	80693	9790	220618	297404	35679	0	170626	39724	242516	1448	841	16160	3653	141671	37433	179104	0	39342	1968	5108813	3995649	1113164	223084	53277	0
87	1987	87	230000000	0	23	0	0	MICHIGAN STATE GOVT	26	0930	86	BB	9127775			21458285	16939881	17439197	12920793	9822155	280169	4029061	2822296	1206765	123043	0	138958	661908	20317	0	253828	8711	487998	9316	34	10782	35627	346799	14691	361490	13518	49522	7709	4891836	3367465	1524371	84747	0	48344
87	1987	87	240000000	0	24	0	0	MINNESOTA STATE GOVT	27	0630	86	BB	4205212			10642746	8649274	8833624	6840152	5546422	6180	2407445	1468608	938837	54370	0	107091	356870	0	114950	80189	225367	367875	528	0	3187	23590	265234	8921	274155	0	61557	4858	2735043	2312044	422999	21601	12	8266
87	1987	87	250000000	0	25	0	0	MISSISSIPPI STATE GOVT	28	0630	86	BB	2593597			4413493	3247642	3617723	2451872	1943388	285	1301047	1015402	285645	37139	385	66358	128125	0	0	53638	0	164131	1215	0	61041	7272	57714	5894	63608	2274	28644	77	418314	315449	102865	10421	0	49190
87	1987	87	260000000	0	26	0	0	MISSOURI STATE GOVT	29	0630	86	BB	5023068			7761163	6189774	6485756	4914367	3942295	9872	2093344	1624025	469319	25074	0	145047	215212	0	1202	82784	0	322716	2447	1051	49847	14149	185017	11901	196918	7507	46858	3939	1482888	1247536	235352	32431	0	21
87	1987	87	270000000	0	27	0	0	MONTANA STATE GOVT	30	0630	86	BB	813739			1820582	1321223	1437548	938189	595844	41957	148705	0	148705	13794	0	25304	85490	166	9857	12616	1478	65853	1468	4843	769	15819	30464	1972	32436	1158	9274	86	229243	194675	34568	7212	0	101453
87	1987	87	280000000	0	28	0	0	NEBRASKA STATE GOVT	31	0630	86	BB	1574333			2474930	1889305	2285158	1699533	1203344	3574	663649	390546	273103	15434	4981	30895	161842	5405	1811	35892	16843	99599	259	0	4419	7385	50586	2927	53513	0	22334	11689	427226	359803	67423	4480	2420	2396
87	1987	87	290000000	0	29	0	0	NEVADA STATE GOVT	32	0630	86	BB	980613			2474505	2165935	1662157	1353587	1131312	38542	956296	552995	403301	13266	223923	40700	97900	9	2912	21052	3539	123485	22	46590	4351	4508	49919	3075	52994	0	12650	2370	0	0	0	12986	0	3
87	1987	87	300000000	0	30	0	0	NEW HAMPSHIRE STATE GOVT	33	0630	86	BB	1025053			1699953	1339435	1398123	1037605	578488	8552	243189	0	243189	11276	0	30219	83615	10518	6427	31674	69460	76743	2056	514	4508	4677	43051	4471	47522	1871	13194	2401	186573	26826	159747	21186	42160	85
87	1987	87	310000000	0	31	0	0	NEW JERSEY STATE GOVT	34	0630	86	BB	7622159			19542176	16537401	15935856	12931081	9491417	29827	4911270	2911780	1999490	57886	199844	147891	343542	7379	1018560	210955	13433	576744	3697	47346	127002	7233	324080	25898	349978	2507	36375	2606	3691645	2603334	1088311	190368	91563	0
87	1987	87	320000000	0	32	0	0	NEW MEXICO STATE GOVT	35	0630	86	BB	1462729			3869236	3267803	3295009	2693576	1601736	3260	924356	699564	224792	17480	99	41854	107684	2253	6108	18621	30693	93938	1020	1794	5581	7058	63675	3200	66875	87	11523	0	341761	242622	99139	3377	0	235044
87	1987	87	330000000	0	33	0	0	NEW YORK STATE GOVT	36	0331	86	BB	17833419			55567217	40897265	44595668	29925716	24671856	0	7876098	5097847	2778251	156384	1123	458965	495922	83836	969056	406235	206730	728510	33558	3115	20031	22524	407533	68522	476055	57409	113008	2810	14620331	12476941	2143390	392687	1054230	0
87	1987	87	340000000	0	34	0	0	NORTH CAROLINA STATE GOVT	37	0630	86	BB	6321578			11913780	9719643	9803991	7609854	6274524	78316	2535085	1461019	1074066	131437	0	139941	554254	0	207465	16141	24828	415486	2529	3100	106048	10738	204414	33132	237546	0	54363	1162	3166724	2600244	566480	77477	0	1436
87	1987	87	350000000	0	35	0	0	NORTH DAKOTA STATE GOVT	38	0630	86	BB	669512			1545312	1163345	1351911	969944	573373	2123	299667	193779	105888	5608	0	12203	55441	0	10304	11276	11056	60241	260	1026	645	4644	31093	1876	32969	10	20667	20	113592	80150	33442	1942	0	95808
87	1987	87	360000000	0	36	0	0	OHIO STATE GOVT	39	0630	86	BB	10730268			24651989	20769405	16282796	12400212	9302275	16136	4722421	2971146	1751275	69395	0	223044	641771	12354	623361	181350	0	817518	19992	0	329578	15717	339154	12834	351988	547	96386	3310	3691306	3216718	474588	45366	0	9528
87	1987	87	370000000	0	37	0	0	OKLAHOMA STATE GOVT	40	0630	86	BB	3252735			5746327	4611861	4749686	3615220	2634233	0	1125965	613769	512196	52299	0	77709	204931	1498	12549	74515	88695	309516	3247	1564	33101	11934	218025	9902	227927	4	26583	5156	767531	678828	88703	47381	5351	370178
87	1987	87	380000000	0	38	0	0	OREGON STATE GOVT	41	0630	86	BB	2683528			6401235	5192633	4626603	3418001	2235073	176	302113	0	302113	11214	0	55704	150345	4817	2283	77750	0	266236	1574	1632	3898	20190	170821	12251	183072	6875	47043	1952	1597985	1461609	136376	33670	1584	33309
87	1987	87	390000000	0	39	0	0	PENNSYLVANIA STATE GOVT	42	0630	86	BB	11782752			23803151	19078353	18885770	14160972	11378764	137521	5733514	3568903	2164611	137702	262	306497	651124	9454	543624	229927	286021	1168468	11534	25	478111	36514	404895	41466	446361	25927	164870	5126	3765598	2749784	1015814	371860	201803	0
87	1987	87	400000000	0	40	0	0	RHODE ISLAND STATE GOVT	44	0630	86	BB	977341			2572077	2052568	2147803	1628294	1046915	7156	531385	350811	180574	7684	111	27409	52666	6605	56106	29748	245	37412	157	179	2262	781	28415	0	28415	106	5089	423	446680	359005	87675	18462	5762	0
87	1987	87	410000000	0	41	0	0	SOUTH CAROLINA STATE GOVT	45	0630	86	BB	3342758			6764932	5532425	5270146	4037639	3157351	8465	1739972	1175411	564561	106614	9876	87537	262054	0	27504	30303	40673	166490	6154	6726	19792	9627	73300	7085	80385	0	34508	9298	1199412	1008938	190474	26981	16031	0
87	1987	87	420000000	0	42	0	0	SOUTH DAKOTA STATE GOVT	46	0630	86	BB	696034			1237725	888351	1040874	691500	412810	0	334478	209965	124513	8584	0	20811	60453	1300	600	14878	17887	36844	222	115	666	6449	20469	1123	21592	0	7200	600	24035	0	24035	11989	0	5464
87	1987	87	430000000	0	43	0	0	TENNESSEE STATE GOVT	47	0630	86	BB	4738708			7382628	5499205	6308275	4424852	3603331	0	2785525	1994313	791212	62335	0	126575	489224	0	20336	82516	10226	351296	1383	0	155329	11477	130347	14469	144816	2638	33160	2493	366767	68123	298644	31757	52276	1581
87	1987	87	440000000	0	44	0	0	TEXAS STATE GOVT	48	0831	86	BB	16561113			24064652	19539523	19634685	15109556	11254430	0	8116106	4601385	3514721	326192	180	460963	1273136	0	210474	370843	872933	1842897	24189	2392	892607	32031	697428	48537	745965	4389	134272	7052	0	0	0	113742	0	1181685
87	1987	87	450000000	0	45	0	0	UTAH STATE GOVT	49	0630	86	BB	1662834			3400495	2596230	2808851	2004586	1438325	289	752813	559208	193605	16653	0	28990	127378	0	4629	15955	0	68792	350	0	0	13243	39860	4746	44606	0	10213	380	592565	531674	60891	2318	0	21548
87	1987	87	460000000	0	46	0	0	VERMONT STATE GOVT	50	0630	86	BB	534066			1329279	991032	1186272	848025	572980	475	277525	109450	168075	14822	0	14708	40208	239	19971	11891	66236	46547	545	201	566	3552	32429	1831	34260	0	6078	1345	235451	197006	38445	2554	9676	0
87	1987	87	470000000	0	47	0	0	VIRGINIA STATE GOVT	51	0630	86	BB	5811700			11182018	9096488	9232572	7147042	5534883	23510	2278032	1102670	1175362	95257	188	158495	507884	0	144132	17175	252231	319729	4960	36	18564	12313	215969	20976	236945	0	44740	2171	2766414	2445816	320598	32800	104775	1714
87	1987	87	480000000	0	48	0	0	WASHINGTON STATE GOVT	53	0630	86	BB	4452720			11575124	9486007	8771819	6682702	5639369	889069	4244763	3284378	960385	105493	91	91876	448682	9244	163748	129240	12011	295315	8157	248	6425	24184	137838	16024	153862	9014	89678	3747	0	0	0	22189	147550	40483
87	1987	87	490000000	0	49	0	0	WEST VIRGINIA STATE GOVT	54	0630	86	BB	1882350			3995092	3067365	3269588	2341861	1860023	1237	1149570	790406	359164	7401	434	43803	161649	15109	0	34512	96256	111390	6041	0	4565	7782	68401	0	68401	6386	16770	1445	572095	482205	89890	6761	3890	15019
87	1987	87	500000000	0	50	0	0	WISCONSIN STATE GOVT	55	0630	86	BB	4755618			12167435	9990801	9182988	7006354	5673577	100067	2479614	1651907	827707	44588	644	73857	418527	0	161008	129083	0	287348	232	0	4996	31171	149107	13776	162883	13	80333	7720	2694742	2224053	470689	85604	18195	1071
87	1987	87	510000000	0	51	0	0	WYOMING STATE GOVT	56	0630	86	BB	495633			1802112	1355381	1544393	1097662	631669	99517	210785	150682	60103	1286	0	18909	35458	172	0	4278	0	58104	0	0	2484	15282	36450	656	37106	1611	1387	234	0	0	0	3528	0	259735
86	1986	86	10000000	0	1	0	0	ALABAMA STATE GOVT	1	930	86	BB	3991569			6800976	5251889	5717701	4168614	2997093	63360	1661142	838347	822795	96245	63	107212	254355	0	235911	72063	56946	260162	1431	0	74617	10612	100073	9097	109170	1439	62893	0	914034	757289	156745	11973	11350	75072
86	1986	86	20000000	0	2	0	0	ALASKA STATE GOVT	2	630	86	BB	544268			6115297	5696306	5443686	5024695	1856488	113509	67254	0	67254	13337	0	19490	22651	0	1946	7771	2059	63835	1703	219	946	11156	17676	600	18276	0	31505	30	178307	556	177751	672	0	1432911
86	1986	86	30000000	0	3	0	0	ARIZONA STATE GOVT	4	630	86	BB	3308262			6037995	5231164	4604929	3798098	3195720	114719	1969299	1459253	510046	40849	628	67936	257445	12067	80345	50776	0	225714	2299	30	3677	11119	168290	6359	174649	0	16808	17132	872819	701998	170821	13169	0	0
86	1986	86	40000000	0	4	0	0	ARKANSAS STATE GOVT	5	630	86	BB	2331984			3622940	2691020	3171659	2239739	1826701	3772	1044978	696866	348112	23449	0	44115	197668	19769	0	63111	0	120798	961	356	3985	12909	70207	5812	76019	9664	16754	150	623077	509872	113205	7263	3955	22158
86	1986	86	50000000	0	5	0	0	CALIFORNIA STATE GOVT	6	630	86	BB	27102237			63987002	51575698	50233596	37822292	30878427	1533578	13023355	10405892	2617463	133892	0	839467	1193698	112347	34794	259494	43771	1041300	30702	91	7873	33442	651907	68328	720235	54126	191645	3186	15201320	11368059	3833261	59679	0	19195
86	1986	86	60000000	0	6	0	0	COLORADO STATE GOVT	8	630	86	BB	3237450			5994542	4802087	4549639	3357184	2344375	9052	1075062	736649	338413	23830	477	52997	194444	8517	3636	50930	3582	142817	2400	83	2424	30588	72935	6537	79472	0	23886	3964	1072868	955931	116937	13280	0	22577
86	1986	86	70000000	0	7	0	0	CONNECTICUT STATE GOVT	9	630	86	BB	3223740			6965528	5778158	6363783	5176413	3836804	12	2491269	1624938	866331	31985	13805	112768	241861	63901	271605	87920	42486	205561	6001	80	8242	2483	135600	19134	154734	0	30390	3631	917511	300687	616824	150556	71892	0
86	1986	86	80000000	0	8	0	0	DELAWARE STATE GOVT	10	630	86	BB	627559			1774650	1494070	1520992	1240412	850254	0	134188	0	134188	5034	0	19695	74660	425	19251	12193	2930	263689	545	299	131597	734	40515	1138	41653	3086	85361	414	411021	329956	81065	14506	25824	0
86	1986	86	100000000	0	10	0	0	FLORIDA STATE GOVT	12	630	86	BB	11667505			15850334	13140566	13319466	10609698	9120166	206556	7062173	5027376	2034797	435196	2578	225188	739000	113127	201936	285991	31781	620928	17243	6275	19431	10051	348020	56916	404936	17181	131046	14765	486925	0	486925	127783	444899	170902
86	1986	86	110000000	0	11	0	0	GEORGIA STATE GOVT	13	630	86	BB	6084666			9390541	7144744	8043815	5798018	4917070	15332	2339383	1640401	698982	114786	0	99042	392913	0	0	92241	0	153976	1708	0	17528	11760	71202	13719	84921	0	25905	12154	2363307	1945188	418119	26105	16178	0
86	1986	86	120000000	0	12	0	0	HAWAII STATE GOVT	15	630	86	BB	1051762			2944786	2526655	2429803	2011672	1490665	0	945431	746697	198734	29852	0	34806	44070	0	70265	19741	0	25858	0	0	987	200	15061	0	15061	2690	6841	79	511450	467789	43661	5971	1955	0
86	1986	86	130000000	0	13	0	0	IDAHO STATE GOVT	16	630	86	BB	990224			1743619	1340106	1354011	950498	744739	149	375065	250475	124590	9212	0	23625	77667	442	2101	9897	1646	67305	984	0	184	11686	30656	2681	33337	1713	19320	81	298626	255974	42652	3072	0	522
86	1986	86	140000000	0	14	0	0	ILLINOIS STATE GOVT	17	630	86	BB	11387257			19437185	15359550	16293640	12216005	9800757	209695	5288629	3366226	1922403	69385	8303	145722	618868	55836	647935	194787	181567	734305	1796	1002	60666	13164	567529	30946	598475	0	57598	1604	3505071	2645364	859707	53721	9336	0
86	1986	86	150000000	0	15	0	0	INDIANA STATE GOVT	18	630	86	BB	5454108			8485339	6652955	7617073	5784689	4458168	25352	2727274	2161337	565937	36438	100	84318	369405	0	0	75676	0	144631	9189	230	4941	8009	101788	0	101788	97	19200	1177	1510426	1326861	183565	49232	0	1253
86	1986	86	160000000	0	16	0	0	IOWA STATE GOVT	19	630	86	BB	2791970			5314115	4247247	4350091	3283223	2459172	0	1158962	768564	390398	14825	0	72764	230549	0	0	72260	0	236417	5072	2105	18354	10148	168854	12045	180899	5886	12569	1384	1003063	864475	138588	58261	2469	0
86	1986	86	170000000	0	17	0	0	KANSAS STATE GOVT	20	630	86	BB	2432619			3947736	3140636	3234844	2427744	1911548	27291	886507	560718	325789	44788	742	64157	151651	0	838	59348	4265	124780	1264	21	10305	9398	74990	4683	79673	1967	21229	923	738502	582158	156344	32360	0	102108
86	1986	86	180000000	0	18	0	0	KENTUCKY STATE GOVT	21	630	86	BB	3687809			6779264	5242113	5706009	4168858	3216343	254518	1434204	881274	552930	48504	281	122200	194546	10805	0	18289	158305	187482	1921	491	42592	9299	96024	7009	103033	4055	24396	1695	1053417	819893	233524	54949	2477	229296
86	1986	86	190000000	0	19	0	0	LOUISIANA STATE GOVT	22	630	86	BB	4406919			8359377	6590557	7034730	5265910	3629513	3456	1891334	1135007	756327	58133	196	177157	335619	23103	39493	82992	39634	351664	2112	107	233339	6212	68699	12742	81441	2475	25668	310	721451	457636	263815	40727	0	619671
86	1986	86	200000000	0	20	0	0	MAINE STATE GOVT	23	630	86	BB	1170126			2388932	1777959	2039026	1428053	1101381	7884	600443	383324	217119	31539	0	24160	91445	1318	30939	37718	0	81876	1758	250	862	9043	42969	6242	49211	0	19915	837	388999	337129	51870	14104	8075	0
86	1986	86	210000000	0	21	0	0	MARYLAND STATE GOVT	24	630	86	BB	4486957			9139682	7443768	7762963	6067049	4669561	113985	2099614	1189603	910011	27993	1243	99208	308768	2385	91029	66951	312434	158002	337	26	4034	7129	98039	8252	106291	0	38780	1405	2179878	1929547	250331	41770	56882	0
86	1986	86	220000000	0	22	0	0	MASSACHUSETTS STATE GOVT	25	630	86	BB	5902678			13149871	10623486	12078486	9552101	7696879	527	2528683	1710200	818483	80645	9869	191848	288603	37168	0	173264	37086	205253	750	1157	11757	4060	120764	31908	152672	0	33657	1200	4708542	3628493	1080049	210714	43160	0
86	1986	86	230000000	0	23	0	0	MICHIGAN STATE GOVT	26	930	86	BB	9127775			20507296	16020066	16607657	12120427	9314194	187511	3763451	2687022	1076429	94353	0	148551	593425	21278	0	218822	0	534095	19563	68	87848	21826	329516	14906	344422	13312	42186	4870	4697836	3248238	1449598	78480	0	52821
86	1986	86	240000000	0	24	0	0	MINNESOTA STATE GOVT	27	630	86	BB	4205212			9540193	7624188	8077295	6161290	4898456	4782	2209443	1359015	850428	51379	0	97645	336122	0	56323	101393	207566	341013	540	0	2116	22526	245720	8836	254556	0	56036	5239	2315907	1948595	367312	15617	2193	9501
86	1986	86	250000000	0	25	0	0	MISSISSIPPI STATE GOVT	28	630	86	BB	2593597			4433609	3261600	3586331	2414322	1917330	635	1307982	1030745	277237	35390	346	62689	124542	0	0	54270	0	153585	1262	0	51795	7164	55506	9043	64549	1999	26331	485	369913	272612	97301	12290	0	72925
86	1986	86	260000000	0	26	0	0	MISSOURI STATE GOVT	29	630	86	BB	5023068			7490675	5940566	6304144	4754035	3608083	9228	1975585	1530176	445409	24813	0	122457	214924	0	1346	81869	0	304369	2365	926	44518	13360	179157	11839	190996	9776	40089	2339	1290669	1116470	174199	26661	0	31
86	1986	86	270000000	0	27	0	0	MONTANA STATE GOVT	30	630	86	BB	813739			1753593	1285493	1387763	919663	617108	45043	140716	0	140716	14143	0	23758	79380	173	7793	13140	2329	61240	1487	0	801	16074	30487	1961	32448	1100	9249	81	230801	172216	58585	8365	0	129934
86	1986	86	280000000	0	28	0	0	NEBRASKA STATE GOVT	31	630	86	BB	1574333			2334278	1744036	2164881	1574639	1119382	4145	605090	349884	255206	14602	3884	43128	146546	7145	1790	30852	7259	93757	265	0	4499	7108	49381	2687	52068	0	18335	11482	406387	351828	54559	3889	2077	4037
86	1986	86	290000000	0	29	0	0	NEVADA STATE GOVT	32	630	86	BB	980613			2390950	2037837	1613707	1260594	1048301	33693	896958	519535	377423	14121	217338	32924	79687	10	3115	25962	4266	117624	28	50555	3573	4153	45934	3110	49044	0	8446	1825	0	0	0	0	0	26
86	1986	86	300000000	0	30	0	0	NEW HAMPSHIRE STATE GOVT	33	630	86	BB	1025053			1547740	1187883	1246782	886925	484478	10058	219495	0	219495	11016	0	24690	70022	10695	7891	32731	62450	82101	2149	471	4178	7797	39020	4465	43485	1491	20244	2286	123916	24853	99063	14264	34159	485
86	1986	86	310000000	0	31	0	0	NEW JERSEY STATE GOVT	34	630	86	BB	7622159			17557784	14491590	14484709	11418515	8360193	33288	4565571	2614372	1951199	58563	191615	124676	339001	7632	1002770	214203	12739	519611	3558	29694	111356	7521	308672	24667	333339	50	31492	2601	3007477	2052592	954885	188634	45612	0
86	1986	86	320000000	0	32	0	0	NEW MEXICO STATE GOVT	35	630	86	BB	1462729			3925064	3294426	3379527	2748889	1462123	2551	845121	625873	219248	17759	1177	44129	104535	2928	2238	14765	31717	64790	849	121	7163	8270	33262	3518	36780	779	10828	0	174759	102629	72130	7688	0	367214
86	1986	86	330000000	0	33	0	0	NEW YORK STATE GOVT	36	331	86	BB	17833419			50908739	37632353	40931527	27655141	22747419	0	7479297	4760919	2718378	160210	1310	371738	468946	90331	966054	422832	236957	776163	30997	8046	18461	21411	420073	63250	483323	87036	125027	1862	13484184	11582305	1901879	328465	679310	0
86	1986	86	340000000	0	34	0	0	NORTH CAROLINA STATE GOVT	37	630	86	BB	6321578			10801092	8659387	8903826	6762121	5579710	69007	2312029	1384069	927960	127269	0	135000	424208	0	199209	16561	25713	391692	2424	3012	95489	10771	195300	28813	224113	0	54712	1171	2718844	2206749	512095	86702	0	1436
86	1986	86	350000000	0	35	0	0	NORTH DAKOTA STATE GOVT	38	630	86	BB	669512			1564661	1199002	1380323	1014664	616076	1967	279573	177042	102531	5813	0	12994	50470	0	11303	11887	10064	55567	252	1519	644	3097	31143	1324	32467	101	17426	61	129680	73368	56312	2318	0	146971
86	1986	86	360000000	0	36	0	0	OHIO STATE GOVT	39	630	86	BB	10730268			23020904	19094178	15800846	11874120	9062151	17857	4937604	3165994	1771610	69749	0	196393	663692	10949	647678	183149	0	804217	17378	0	332547	15193	333818	11665	345483	3813	86878	2925	3254678	2776884	477794	37930	0	9865
86	1986	86	370000000	0	37	0	0	OKLAHOMA STATE GOVT	40	630	86	BB	3252735			5905230	4831234	5032412	3958416	2959632	0	1216862	656048	560814	51989	3	112543	205681	1471	13573	75304	100250	326204	4714	1456	32919	9883	237628	8974	246602	4	24576	6050	794723	687646	107077	39544	5758	571375
86	1986	86	380000000	0	38	0	0	OREGON STATE GOVT	41	630	86	BB	2683528			5524208	4424722	4178916	3079430	1931346	199	272603	0	272603	10831	0	46907	133807	4688	2441	73929	0	242740	1601	1267	3631	17515	156772	11784	168556	4206	44129	1835	1355495	1193767	161728	26246	1648	32415
86	1986	86	390000000	0	39	0	0	PENNSYLVANIA STATE GOVT	42	630	86	BB	11782752			22120283	17418835	17886012	13184564	10683238	142111	5314474	3241419	2073055	135083	271	259780	635896	9292	518300	233526	280907	1137078	11537	25	473960	36023	395830	43032	438862	26074	146085	4512	3618905	2655677	963228	322760	147910	0
86	1986	86	400000000	0	40	0	0	RHODE ISLAND STATE GOVT	44	630	86	BB	977341			2361835	1829989	1960356	1428510	885557	7774	469520	291377	178143	7716	105	22850	47451	5798	63126	29385	1712	34289	180	141	2746	430	25815	0	25815	0	4886	91	354305	286649	67656	15865	3762	0
86	1986	86	410000000	0	41	0	0	SOUTH CAROLINA STATE GOVT	45	630	86	BB	3342758			6393561	5183370	4950534	3740343	2918975	4428	1616488	1107331	509157	103490	9238	49152	253405	0	24539	29993	39340	163887	5598	8116	20171	7081	58839	7974	66813	0	48454	7654	1095636	907285	188351	22262	16274	0
86	1986	86	420000000	0	42	0	0	SOUTH DAKOTA STATE GOVT	46	630	86	BB	696034			1241496	891753	1037611	687868	403741	0	319138	198929	120209	8597	0	19214	57477	3357	600	14964	16000	43693	218	0	751	7501	24967	1577	26544	0	8079	600	23617	0	23617	11680	0	5613
86	1986	86	430000000	0	43	0	0	TENNESSEE STATE GOVT	47	630	86	BB	4738708			6812908	4959987	5886272	4033351	3271963	0	2517290	1865934	651356	61615	0	109498	369323	0	20696	81256	8968	332259	1327	0	147816	10707	126719	9936	136655	1469	31400	2885	336050	67432	268618	30966	40279	2321
86	1986	86	440000000	0	44	0	0	TEXAS STATE GOVT	48	831	86	BB	16561113			23102789	18544172	19904369	15345752	11124708	13	7669750	4327698	3342052	348660	213	424962	1011478	0	234990	378715	943034	1783357	24040	2124	924291	30757	643590	51157	694747	5309	94995	7094	0	0	0	119458	0	1552130
86	1986	86	450000000	0	45	0	0	UTAH STATE GOVT	49	630	86	BB	1662834			3311126	2475900	2726829	1891603	1364835	221	740493	558581	181912	16701	0	30253	117668	0	4124	13166	0	57498	309	0	0	11514	31781	4766	36547	0	8841	287	517993	451543	66450	4725	0	43905
86	1986	86	460000000	0	46	0	0	VERMONT STATE GOVT	50	630	86	BB	534066			1184865	884273	1048283	747691	499519	478	252932	98576	154356	14806	0	11238	38499	492	19949	12083	57289	42912	527	196	573	3350	30692	1581	32273	0	5570	423	191038	160507	30531	4502	7011	0
86	1986	86	470000000	0	47	0	0	VIRGINIA STATE GOVT	51	630	86	BB	5811700			9963660	7910953	8406083	6353376	4846627	18533	1961999	1020192	941807	97741	163	131181	307637	0	133600	17310	254175	306482	3827	34	14988	11409	197925	31741	229666	0	44434	2124	2455040	2174272	280768	19915	76124	1600
86	1986	86	480000000	0	48	0	0	WASHINGTON STATE GOVT	53	630	86	BB	4452720			10668300	8896987	8012646	6241333	5219292	820076	3966927	3113204	853723	97187	60	78339	393643	8684	159246	107064	9500	263843	6558	467	6061	22729	125689	15094	140783	9323	75282	2640	0	0	0	17712	113736	36998
86	1986	86	490000000	0	49	0	0	WEST VIRGINIA STATE GOVT	54	630	86	BB	1882350			3821655	2930183	3169860	2278388	1848552	2331	1144965	811147	333818	7238	0	49049	152120	0	0	35344	90067	109749	5946	5	4553	7634	65150	0	65150	9465	15391	1605	567499	478590	88909	19833	3223	0
86	1986	86	500000000	0	50	0	0	WISCONSIN STATE GOVT	55	630	86	BB	4755618			10885758	8772083	8832243	6718568	5491530	128370	2332903	1543347	789556	39830	603	65717	389523	0	166755	127128	0	286745	237	0	4136	30576	155306	12971	168277	16	77613	5890	2646657	2239067	407590	75244	14250	834
86	1986	86	510000000	0	51	0	0	WYOMING STATE GOVT	56	630	86	BB	495633			2003511	1555910	1731730	1284129	795445	105886	238210	184240	53970	1428	0	10512	37159	131	0	4740	0	60475	0	0	2698	15782	37780	764	38544	1597	1629	225	0	0	0	3582	0	387292
85	1985	85	10000000	0	1	0	0	ALABAMA STATE GOVT	1	930	84	BB	3951820			6618332	5072951	5552342	4006961	2941336	61471	1611306	818927	792379	92178	66	90067	252339	0	233191	71110	53428	248390	2382	0	73681	10129	86777	8929	95706	1558	64934	0	911677	711679	199998	9683	9175	89634
85	1985	85	20000000	0	2	0	0	ALASKA STATE GOVT	2	630	84	BB	513702			5917595	5518901	5453073	5054379	1885811	120548	112908	0	112908	13634	0	17557	35842	0	1846	5211	38818	56708	1702	226	981	10217	15229	598	15827	0	27709	46	205868	1268	204600	517	0	1389262
85	1985	85	30000000	0	3	0	0	ARIZONA STATE GOVT	4	630	84	BB	3067135			5330494	4554636	4292969	3517111	2945422	112993	1809637	1359395	450242	37937	397	55436	224408	11440	71100	49524	0	197122	2289	32	3363	10098	146226	5571	151797	0	12016	17527	810912	608611	202301	14758	0	0
85	1985	85	40000000	0	4	0	0	ARKANSAS STATE GOVT	5	630	84	BB	2319768			3342458	2524315	2924958	2106815	1744951	4055	989532	690561	298971	24200	0	40181	151260	20648	0	62682	0	114067	1006	362	3931	12070	70817	4781	75598	6237	14708	155	601679	471448	130231	5242	3672	26019
85	1985	85	50000000	0	5	0	0	CALIFORNIA STATE GOVT	6	630	84	BB	25844393			57894216	46465015	46046986	34617785	28952494	1330250	12105062	9682886	2422176	134753	0	654557	1157881	122812	34432	260655	57086	974342	29697	550	7248	46821	552848	60740	613588	49584	222033	4821	14420306	10762213	3658093	103453	0	19081
85	1985	85	60000000	0	6	0	0	COLORADO STATE GOVT	8	630	84	BB	3169992			5300834	4303632	4136777	3139575	2287738	8373	1081766	762484	319282	24840	455	43647	186619	8097	3353	52271	0	136383	2377	55	2436	29593	72189	6219	78408	0	19869	3645	1009273	907619	101654	14031	0	30401
85	1985	85	70000000	0	7	0	0	CONNECTICUT STATE GOVT	9	630	84	BB	3180014			6299535	5231925	5729187	4661577	3529194	12	2379145	1538542	840603	32676	14116	92840	204975	64036	289292	90399	52269	196437	6419	58	6405	2459	131125	17544	148669	0	28929	3498	781147	291640	489507	123127	49326	0
85	1985	85	80000000	0	8	0	0	DELAWARE STATE GOVT	10	630	84	BB	611565			1684264	1445533	1544009	1305278	818579	0	91078	0	91078	5137	0	17409	32454	279	20787	12251	2761	242763	578	273	121502	558	37242	1159	38401	3057	77950	444	448069	365589	82480	13619	21640	0
85	1985	85	100000000	0	10	0	0	FLORIDA STATE GOVT	12	630	84	BB	11039925			13768320	11395340	11852177	9479197	8334433	162155	6495990	4672404	1823586	421764	2469	187634	595602	114079	165158	286299	50581	546155	17383	6257	18086	9989	321165	32754	353919	15468	113044	12009	454088	0	454088	101307	401560	173178
85	1985	85	110000000	0	11	0	0	GEORGIA STATE GOVT	13	630	84	BB	5834954			8759703	6564981	7572067	5377345	4525038	13946	2207367	1532811	674556	109410	0	91310	385768	0	0	88068	0	138611	1699	0	15443	11285	64986	11616	76602	0	23920	9662	2136577	1718326	418251	15255	12161	0
85	1985	85	120000000	0	12	0	0	HAWAII STATE GOVT	15	630	84	BB	1027922			2676984	2269968	2245293	1838277	1362595	0	851297	683630	167667	20635	0	29417	35593	0	62305	19717	0	19061	0	0	1051	134	9413	0	9413	2543	5836	84	478115	429398	48717	12260	1862	0
85	1985	85	130000000	0	13	0	0	IDAHO STATE GOVT	16	630	84	BB	990839			1610156	1241754	1298527	930125	733575	241	361870	238550	123320	9237	0	20546	79051	412	2275	10205	1594	67968	989	0	277	12829	29916	2911	32827	1948	19004	94	300912	258230	42682	1902	0	682
85	1985	85	140000000	0	14	0	0	ILLINOIS STATE GOVT	17	630	84	BB	11412132			17573049	13737137	15377208	11541296	9227777	196267	4950229	3180453	1769776	69814	8178	116027	609780	60002	658357	166678	80940	706093	1899	1054	55896	13599	548504	34008	582512	0	49659	1474	3306873	2600864	706009	61149	7166	0
85	1985	85	150000000	0	15	0	0	INDIANA STATE GOVT	18	630	84	BB	5458322			7916853	6280627	7102450	5466224	4336068	39028	2632614	2112932	519682	37006	97	70558	335237	0	0	76784	0	153135	8645	186	4321	7664	115439	0	115439	132	15527	1221	1465396	1287050	178346	44377	0	1518
85	1985	85	160000000	0	16	0	0	IOWA STATE GOVT	19	630	84	BB	2858618			4697391	3700033	4004037	3006679	2307406	0	1071146	757766	313380	16271	0	55632	182417	0	0	59060	0	196442	4424	0	17541	5963	136058	11251	147309	4229	14437	2539	978963	824551	154412	58247	2608	0
85	1985	85	170000000	0	17	0	0	KANSAS STATE GOVT	20	630	84	BB	2424086			3713641	2974647	3141972	2402978	1915199	26314	862879	546933	315946	43120	810	73666	148825	0	949	44878	3698	121159	1227	18	9690	8621	75148	4559	79707	1643	19391	862	763129	603459	159670	29832	0	111886
85	1985	85	180000000	0	18	0	0	KENTUCKY STATE GOVT	21	630	84	BB	3695453			6178424	4718055	5396063	3935694	3012713	234713	1352422	820482	531940	48758	283	107457	196170	11417	0	18748	149107	156477	1866	510	20202	8809	92298	6385	98683	3658	21003	1746	987853	776569	211284	50977	2276	227995
85	1985	85	190000000	0	19	0	0	LOUISIANA STATE GOVT	22	630	84	BB	4400477			8156067	6571015	6961177	5376125	3855780	3067	1946644	1192214	754430	73505	196	124311	361822	25177	42085	87299	40035	306436	2309	107	201857	6186	61574	8386	69960	1248	24459	310	820282	526684	293598	34135	0	745216
85	1985	85	200000000	0	20	0	0	MAINE STATE GOVT	23	630	84	BB	1155635			2136786	1568278	1847770	1279262	1005216	12655	550555	353976	196579	31300	0	19023	88872	1180	27046	29158	0	76859	1650	229	966	8465	42193	4789	46982	0	17407	1160	350770	297233	53537	11614	2763	0
85	1985	85	210000000	0	21	0	0	MARYLAND STATE GOVT	24	630	84	BB	4365243			8193494	6659323	7093148	5558977	4321772	105457	1949496	1098445	851051	28431	1112	82248	297015	14385	86278	66930	274652	153449	338	321	4043	6511	93255	7796	101051	0	39823	1362	2014379	1768256	246123	36459	47827	0
85	1985	85	220000000	0	22	0	0	MASSACHUSETTS STATE GOVT	25	630	84	BB	5840773			11485335	9093712	10417026	8025403	6620595	5617	2225515	1438003	787512	83547	11067	163684	280759	36033	0	177086	35336	195733	564	680	9593	4038	116829	31056	147885	0	31773	1200	4010254	3158971	851283	153602	29874	0
85	1985	85	230000000	0	23	0	0	MICHIGAN STATE GOVT	26	930	84	BB	9049452			17719929	13699397	15622386	11601854	9141953	172054	3638023	2545421	1092602	91473	0	116994	620308	22796	0	241031	0	490134	20017	67	52503	23882	317288	15978	333266	12028	43619	4752	4703325	3311462	1391863	62688	0	75729
85	1985	85	240000000	0	24	0	0	MINNESOTA STATE GOVT	27	630	84	BB	4157706			9378366	7576134	8260655	6458423	5228004	4087	2163282	1348222	815060	52228	0	76525	349965	0	54343	85011	196988	319899	494	0	2064	21858	230623	9397	240020	0	50605	4858	2616731	2233467	383264	17996	26046	79963
85	1985	85	250000000	0	25	0	0	MISSISSIPPI STATE GOVT	28	630	84	BB	2578051			3922729	2887251	3303269	2267791	1811598	675	1190037	932174	257863	35405	313	54084	131462	0	0	36599	0	151369	2544	0	59358	6851	54180	8131	62311	2252	17843	210	365931	259447	106484	10688	0	92898
85	1985	85	260000000	0	26	0	0	MISSOURI STATE GOVT	29	630	84	BB	4975278			6682144	5181454	5785785	4285095	3352482	6162	1831397	1418212	413185	24785	0	99088	205701	0	1272	82339	0	277578	2208	950	41532	12993	165174	11030	176204	8490	33484	1717	1214162	1053598	160564	21354	0	41
85	1985	85	270000000	0	27	0	0	MONTANA STATE GOVT	30	630	84	BB	820905			1738331	1304561	1388045	954275	640750	41944	139683	0	139683	13855	0	20798	81483	160	7446	13635	2306	56232	1411	0	752	15676	27232	1321	28553	1098	8661	81	243728	181057	62671	7657	0	150673
85	1985	85	280000000	0	28	0	0	NEBRASKA STATE GOVT	31	630	84	BB	1588639			2143559	1589234	2003297	1448972	1040064	4094	566078	341429	224649	13143	4788	29540	127565	12552	1688	28781	6592	90669	248	0	4507	6926	50452	2680	53132	0	16568	9288	367807	318848	48959	4981	1828	4607
85	1985	85	290000000	0	29	0	0	NEVADA STATE GOVT	32	630	84	BB	924922			1909081	1631853	1397858	1120630	940622	32218	803902	458311	345591	13104	196200	28420	74361	11	3087	20233	10175	104441	23	48401	3768	3430	36608	2391	38999	0	8003	1817	0	0	0	0	0	61
85	1985	85	300000000	0	30	0	0	NEW HAMPSHIRE STATE GOVT	33	630	84	BB	976864			1382376	1047958	1089618	755200	434048	10154	200416	0	200416	10602	0	19080	64087	10328	6739	33013	56567	62966	2063	434	3648	3580	35839	4571	40410	1546	10020	1265	119901	24480	95421	11891	28616	104
85	1985	85	310000000	0	31	0	0	NEW JERSEY STATE GOVT	34	630	84	BB	7515473			15904710	13110342	13244732	10450364	7718790	37744	4056410	2260827	1795583	58410	160569	102004	303395	6945	937459	216626	10175	534006	3975	41082	107252	6616	312627	23984	336611	3610	32029	2831	2860173	1937007	923166	194425	36032	0
85	1985	85	320000000	0	32	0	0	NEW MEXICO STATE GOVT	35	630	84	BB	1416717			3625018	3061757	3170264	2607003	1440312	6356	819410	607193	212217	15692	107	42297	104170	2533	2468	14598	30352	69783	807	141	6979	8693	39482	3082	42564	82	10517	0	150036	84980	65056	3910	0	390817
85	1985	85	330000000	0	33	0	0	NEW YORK STATE GOVT	36	331	84	BB	17745684			46762391	34680641	37432447	25350697	20702069	0	6910616	4229025	2681591	171407	1115	292962	408761	100738	1012854	434762	258992	756025	31788	13051	16350	21055	457566	56818	514384	51219	106697	1481	12255144	10395165	1859979	241061	539223	0
85	1985	85	340000000	0	34	0	0	NORTH CAROLINA STATE GOVT	37	630	84	BB	6164006			9878777	7839576	8288109	6248908	5198024	79489	2161583	1159614	1001969	122418	0	115030	407561	0	315718	16635	24607	365082	2255	2764	86671	10906	188543	27687	216230	0	45084	1172	2513759	2023463	490296	76642	0	1469
85	1985	85	350000000	0	35	0	0	NORTH DAKOTA STATE GOVT	38	630	84	BB	680497			1651233	1287598	1471930	1108295	692213	1821	293574	187457	106117	5951	0	12635	53727	0	13936	12389	7479	57253	245	1430	474	4141	32078	1741	33819	20	17116	8	160627	76182	84445	2660	0	176278
85	1985	85	360000000	0	36	0	0	OHIO STATE GOVT	39	630	84	BB	10737746			21242350	17830523	14775850	11364023	8651690	15144	4625294	2880548	1744746	70211	0	170805	622579	11644	684952	184548	7	749816	15817	0	300161	15338	320613	10780	331393	3603	80210	3294	3218787	2781658	437129	34457	0	8192
85	1985	85	370000000	0	37	0	0	OKLAHOMA STATE GOVT	40	630	84	BB	3285533			5672035	4707201	4933429	3968595	2982106	0	1123120	630522	492598	41631	12	97681	190754	2100	13776	75043	71601	270152	1761	1712	32630	9463	189878	6918	196796	4	21371	6415	831622	727100	104522	38052	6597	708816
85	1985	85	380000000	0	38	0	0	OREGON STATE GOVT	41	630	84	BB	2666588			5337286	4280692	4079361	3022767	1982956	179	237419	0	237419	10887	0	41414	119026	5122	2277	58693	0	218744	1303	767	3913	16749	139387	11191	150578	5449	38262	1723	1464553	1310731	153822	29072	1215	31774
85	1985	85	390000000	0	39	0	0	PENNSYLVANIA STATE GOVT	42	630	84	BB	11815172			20336975	16209060	16662092	12534177	10162436	136884	5056989	3019349	2037640	130176	201	204758	621648	12933	550470	239201	278253	1037136	11468	29	435114	28776	376959	42609	419568	24713	112448	5020	3531884	2588913	942971	277588	121955	0
85	1985	85	400000000	0	40	0	0	RHODE ISLAND STATE GOVT	44	630	84	BB	961894			2128519	1650256	1859349	1381086	861836	6589	454392	274239	180153	7609	106	17308	45864	6119	70049	29065	4033	32314	155	120	2583	442	23568	0	23568	0	5227	219	352246	281742	70504	13773	2470	0
85	1985	85	410000000	0	41	0	0	SOUTH CAROLINA STATE GOVT	45	630	84	BB	3271868			5825035	4741732	4544945	3461642	2732346	7091	1497892	1010796	487096	101983	8536	42438	247004	0	25944	29842	31349	136480	1446	5757	14764	6743	48380	3979	52359	0	49000	6411	1050585	850814	199771	23938	16360	0
85	1985	85	420000000	0	42	0	0	SOUTH DAKOTA STATE GOVT	46	630	84	BB	697249			1081777	767956	929400	615579	355452	0	293444	184559	108885	8757	0	16279	55240	2189	904	10466	15050	30453	208	0	1049	7375	12573	1138	13711	0	7459	651	16938	0	16938	10096	0	4521
85	1985	85	430000000	0	43	0	0	TENNESSEE STATE GOVT	47	630	84	BB	4686737			6142245	4494177	5351295	3703227	2998373	0	2292690	1738375	554315	61457	12	90994	288486	0	23897	80808	8661	303268	1424	0	117350	10830	120749	19943	140692	1579	27621	3772	321023	61825	259198	33780	33627	2819
85	1985	85	440000000	0	44	0	0	TEXAS STATE GOVT	48	831	84	BB	16007086			21360783	17502524	18811066	14952807	11556056	0	7612440	4244826	3367614	332897	264	378649	986869	0	321750	373951	973234	1617772	25905	1969	910427	22226	540824	41257	582081	4527	63650	6987	0	0	0	150507	0	2175337
85	1985	85	450000000	0	45	0	0	UTAH STATE GOVT	49	630	84	BB	1622342			3133347	2377225	2582538	1826416	1323699	321	728433	555415	173018	16802	0	26554	112322	0	4158	13182	0	57904	283	0	0	11858	31811	4760	36571	0	8931	261	482902	430711	52191	4786	0	49353
85	1985	85	460000000	0	46	0	0	VERMONT STATE GOVT	50	630	84	BB	526660			1109092	802792	984361	678061	458654	512	231055	87950	143105	14232	0	8853	37391	684	17811	13041	51093	39173	526	204	509	3392	27997	1706	29703	0	4535	304	180107	145149	34958	1696	5611	0
85	1985	85	470000000	0	47	0	0	VIRGINIA STATE GOVT	51	630	84	BB	5643870			8916267	7286055	7572889	5942677	4469391	23575	1845506	927908	917598	92754	65	108633	327830	0	137165	17003	234148	269929	3527	37	11343	10645	186455	15763	202218	0	40010	2149	2235946	1948199	287747	28139	59305	1647
85	1985	85	480000000	0	48	0	0	WASHINGTON STATE GOVT	53	630	84	BB	4343656			9780504	7866381	7407484	5493361	4585551	727102	3449085	2680599	768486	103047	26	61396	348992	7042	142039	97256	8688	249056	7057	180	7349	19060	127158	13889	141047	9064	63570	1729	0	0	0	20138	103953	36217
85	1985	85	490000000	0	49	0	0	WEST VIRGINIA STATE GOVT	54	630	84	BB	1927697			3665280	2916442	2957073	2208235	1848439	1422	1125550	795025	330525	6963	0	44092	158911	0	0	35085	85474	95632	6118	0	5000	7432	62603	0	62603	4723	7536	2220	601952	503186	98766	20146	3063	0
85	1985	85	500000000	0	50	0	0	WISCONSIN STATE GOVT	55	630	84	BB	4735563			9786843	7790002	8232095	6235254	5113133	129774	2203026	1453526	749500	43864	20	53315	370427	0	151908	129384	582	257860	213	0	3378	29476	149018	12959	161977	11	55983	6822	2422754	2009109	413645	80440	12161	959
85	1985	85	510000000	0	51	0	0	WYOMING STATE GOVT	56	630	84	BB	504896			1945554	1517191	1704131	1275768	806416	101627	230151	179792	50359	1451	0	8192	35819	47	0	4850	0	61199	0	0	2583	17129	37790	493	38283	1511	1475	218	0	0	0	9408	0	404031
84	1984	84	10000000	0	1	0	0	ALABAMA STATE GOVT	1	930	82	BB	3925266			6194896	4880908	5318865	4004877	2704250	57768	1512535	735318	777217	90262	64	80626	253053	0	236081	69700	47431	150679	1849	0	65029	9640	29183	9485	38668	1252	34241	0	846989	623173	223816	9456	7298	119525
84	1984	84	20000000	0	2	0	0	ALASKA STATE GOVT	2	630	82	BB	449606			5462672	5050157	5024981	4612466	1973252	131050	88255	0	88255	12984	0	16172	32169	0	1603	5426	19901	54444	1717	222	960	9738	14636	466	15102	0	26616	89	305772	1151	304621	692	0	1393039
84	1984	84	30000000	0	3	0	0	ARIZONA STATE GOVT	4	630	82	BB	2889861			4551986	3870482	3761516	3080012	2525812	127757	1498229	1140734	357495	25499	0	49369	193299	10591	37187	41475	75	161653	785	31	2852	8779	115580	5030	120610	0	12350	16246	725638	528275	197363	12535	0	0
84	1984	84	40000000	0	4	0	0	ARKANSAS STATE GOVT	5	630	82	BB	2294257			2966859	2210763	2626742	1870646	1541361	4682	847161	562686	284475	25689	0	37336	139756	20593	0	61101	0	110043	957	408	3600	11382	66890	5809	72699	6561	14309	127	540262	434021	106241	7850	3558	27125
84	1984	84	50000000	0	5	0	0	CALIFORNIA STATE GOVT	6	630	82	BB	24820009			50634405	40517512	40432273	30315380	25617718	1041682	11077270	8787026	2290244	137386	0	457367	1212892	135059	32131	262549	52860	908311	29453	442	7127	43627	559720	57681	617401	29889	175789	4583	12457311	9238455	3218856	115669	0	17475
[truncated: 445 more rows]
[truncated: 542 more columns]
